# Supplementary material for: Risk Prediction of Barrett’s Esophagus in a Taiwanese Health Examination Center Based on Regression Models
Source: Int J Environ Res Public Health. 2021 May 17;18(10):5332. doi: 10.3390/ijerph18105332 (PMC8157048; doi:10.3390/ijerph18105332)
Supplement: Supplementary file 1 [file ijerph-18-05332-s001.zip]

Archive with 2 entries (2 files):
- Code S1.pdf
- Data S2.txt
