# Supplementary material for: Risk Prediction of Barrett’s Esophagus in a Taiwanese Health Examination Center Based on Regression Models
Source: Int J Environ Res Public Health. 2021 May 17;18(10):5332. doi: 10.3390/ijerph18105332 (PMC8157048; doi:10.3390/ijerph18105332)
Supplement: Supplementary file 1 [file ijerph-18-05332-s001.zip › Data S2.txt]

Height	Weight	age	gender	BE	BMI	waist	HTN	DM	GERD	drink	PY	Ex2
155.5	55.4	67	0	0	22.9	52	1	0	0	0	0	0
148.3	33.2	21	0	0	15.1	54	0	0	0	0	0	0
151.1	33.9	61	0	0	14.8	55	0	0	0	0	0	1
152.6	38.4	58	0	0	16.5	56	0	0	1	0	0	1
150.6	39.5	53	0	0	17.4	56	0	0	1	0	0	1
153.2	36.9	44	0	0	15.7	58	0	0	0	0	0	0
154.9	39.9	33	0	0	16.6	58	0	0	0	0	0	0
162.2	47.7	29	0	0	18.1	58	0	0	0	0	0	0
151.6	41.6	62	0	0	18.1	58	0	0	0	0	0	0
157.1	39	63	0	0	15.8	59	0	0	1	0	0	1
156.7	40	52	0	0	16.3	59	0	0	0	0	0	0
161	58.7	54	0	0	16.3	59	0	0	0	1	0	1
159.6	43.4	34	0	0	17	59	0	0	0	0	0	0
157.1	42	49	0	0	17	59	0	0	0	1	0	0
146.5	31.7	65	0	0	14.8	60	0	0	0	0	0	0
162.9	40.9	22	0	0	15.4	60	0	0	0	1	0	0
150.9	35	65	0	0	15.4	60	0	0	0	0	0	1
164.7	43	61	0	0	15.9	60	0	0	0	0	0	0
157.1	39.6	46	0	0	16	60	0	0	0	0	0	0
151.6	37.2	24	0	0	16.2	60	0	0	0	0	0	0
156.3	40.4	46	0	0	16.5	60	0	0	0	0	0	0
167.7	47	32	0	0	16.7	60	0	0	0	1	0	0
153.2	40.2	38	0	0	17.1	60	0	0	0	0	0	1
156.4	40.6	45	0	0	17.2	60	0	0	0	0	0	0
154.2	42.7	30	0	0	18	60	0	0	0	0	0	0
160.7	47.2	33	0	0	18.3	60	0	0	0	1	0	0
161.3	61.6	44	0	0	18.3	60	0	0	0	0	0	0
160.4	48	53	0	0	18.7	60	0	0	0	0	0	0
156.5	46.3	20	0	0	18.9	60	0	0	0	0	0	0
169	42.7	20	0	0	15	61	0	0	0	1	1	0
154.2	37.8	36	0	0	15.9	61	0	0	1	1	0	0
175.1	49.9	28	1	0	16.3	61	0	0	0	1	1	0
164	46.9	23	0	0	17.4	61	0	0	0	1	0	0
159.2	44.7	45	0	0	17.6	61	0	0	0	0	0	1
155.7	43.6	25	0	0	18	61	0	0	0	1	0	0
142.5	37	64	0	0	18.2	61	0	0	0	0	0	1
155.7	48.6	51	0	0	20	61	0	0	0	1	0	0
150.5	48.4	25	0	0	21.4	61	0	0	0	0	0	0
156.6	45.3	66	0	0	18.5	61.5	0	0	0	0	0	0
158.7	36.9	29	0	0	14.7	62	0	0	0	0	0	0
155.1	36.2	46	0	0	15	62	0	0	0	0	0	0
160.3	41.4	44	0	0	16.1	62	0	0	0	0	0	0
157.5	41.2	29	0	0	16.6	62	0	0	0	0	0	0
158.9	42	39	0	0	16.6	62	0	0	1	0	1	0
152.7	39.1	29	0	0	16.8	62	0	0	0	1	0	0
163.5	44.8	41	0	0	16.8	62	0	0	0	0	0	0
157.3	42.8	25	0	0	17.3	62	0	0	0	1	0	0
165.5	47.6	36	1	0	17.3	62	0	0	0	1	0	0
158.8	44	38	0	0	17.4	62	0	0	0	1	0	0
164.6	75.7	65	0	0	17.5	62	0	0	0	0	0	0
153	41.1	52	0	0	17.6	62	0	0	0	0	0	1
161.2	46.5	50	1	0	17.9	62	0	0	1	0	0	0
150.7	42.8	33	0	0	18	62	0	0	0	1	0	0
152.9	42.3	37	0	0	18.1	62	0	0	1	1	0	0
154.6	43.3	52	0	0	18.1	62	0	0	0	0	0	0
152.1	42.8	47	0	0	18.5	62	0	0	0	0	0	0
162.4	49.7	51	0	0	18.5	62	0	0	0	0	0	0
158.2	48.4	56	0	0	18.6	62	0	0	0	1	0	1
157.2	46.2	47	0	0	18.7	62	0	0	0	1	0	0
155.7	45.5	64	0	0	18.8	62	0	0	0	0	0	1
157.3	46.8	37	0	0	18.9	62	0	0	0	1	0	0
159.6	48.2	53	1	0	18.9	62	0	0	1	0	0	0
154.9	46.4	39	0	0	19.6	62	0	0	0	0	0	0
153.6	46.2	54	0	0	19.6	62	0	0	0	1	0	1
157.7	49.8	65	0	0	20	62	0	0	0	0	0	1
145.7	43.3	67	0	0	20.4	62	0	0	0	0	0	0
157.4	51.2	31	0	0	20.7	62	0	0	0	1	0	0
179.1	72.7	47	1	0	22.7	62	0	0	0	0	1	0
177.7	83.6	44	1	0	26.5	62	0	0	0	1	0	0
160	93.4	68	1	0	36.5	62	1	1	0	0	0	0
160.4	46.6	34	0	0	18.1	62.5	0	0	0	0	0	0
162.6	41.2	35	0	0	15.6	63	0	0	0	1	0	0
167.9	44	58	0	0	15.6	63	0	0	0	0	0	0
160.7	40.5	32	0	0	15.7	63	0	0	0	0	0	0
170	46.4	35	1	0	16.1	63	0	0	0	0	1	1
165.6	44.3	43	0	0	16.2	63	0	0	0	1	1	0
171.8	56.5	56	0	0	16.4	63	0	0	0	0	0	0
162.6	44.7	68	1	0	16.9	63	0	0	0	0	0	1
171.3	64.6	42	0	0	17.3	63	0	0	0	1	0	0
162.9	46.5	33	0	0	17.4	63	0	0	0	1	0	1
162.2	45.7	56	0	0	17.4	63	0	0	0	1	0	0
155.5	42	60	0	0	17.4	63	0	0	0	1	0	0
156.7	40.6	61	0	0	17.5	63	0	0	0	0	0	1
157.2	46.9	57	0	0	17.6	63	0	0	0	0	0	1
151.8	41.1	30	0	0	17.8	63	0	0	1	0	0	0
162.2	47.3	40	0	0	18	63	0	0	0	1	0	0
164.7	48.7	41	0	0	18	63	0	0	0	0	0	1
157.6	44.6	41	0	0	18	63	0	0	0	0	0	0
156.9	44	46	0	0	18.1	63	0	0	0	0	0	0
156.7	45.1	30	0	0	18.4	63	0	0	0	1	0	0
156.5	86.1	37	0	0	18.7	63	0	0	1	0	0	0
153.7	46.2	42	0	0	18.7	63	0	0	0	1	0	0
160.6	48.7	23	0	0	18.9	63	0	0	0	1	0	0
141	37.7	76	0	0	19	63	0	0	1	0	0	0
155.5	64.9	45	0	0	19.3	63	0	0	0	0	0	1
155.9	47.1	33	0	0	19.4	63	0	0	0	1	1	0
145.6	41.2	58	0	0	19.4	63	1	0	0	0	0	1
154.9	47.1	48	0	0	19.6	63	0	0	0	1	0	0
158.5	49.4	47	0	0	19.7	63	0	0	0	1	0	0
155	49.2	41	0	0	20.5	63	0	0	0	0	0	0
159.7	52.8	42	0	0	20.7	63	0	0	0	0	0	0
155	51.2	44	0	0	21.3	63.5	0	0	1	1	0	1
155.1	38.8	49	0	0	16.1	64	0	0	0	0	0	0
160.9	42.2	27	0	0	16.3	64	0	0	0	1	0	0
163.7	44.5	33	0	0	16.6	64	0	0	1	1	1	0
154.9	39.8	37	0	0	16.6	64	0	0	1	1	1	0
167	46.8	28	0	0	16.8	64	0	0	0	1	0	0
167.5	47.2	56	1	0	16.8	64	0	0	1	0	2	0
159.3	42.8	28	0	0	16.9	64	0	0	0	1	0	0
164.1	45.5	41	0	0	16.9	64	0	0	0	1	1	0
160	43.9	36	0	0	17.1	64	0	0	0	1	0	0
158.4	84.2	47	0	0	17.1	64	0	0	0	1	0	0
158.9	44	54	0	0	17.4	64	0	0	0	0	0	0
175.4	53.5	49	1	0	17.4	64	0	0	0	0	0	0
170.1	50.4	51	1	0	17.4	64	0	0	0	0	0	0
163.6	47.4	33	0	0	17.7	64	0	0	0	1	1	0
161.5	46.1	38	0	0	17.7	64	0	0	1	1	1	1
160.4	45.8	25	0	0	17.8	64	0	0	0	1	0	0
158.3	44.8	49	0	0	17.9	64	0	0	0	1	0	0
154.2	42.7	43	0	0	18	64	0	0	0	0	0	0
161.2	47.4	32	0	0	18.1	64	0	0	0	0	0	1
169	51.6	42	1	0	18.1	64	0	0	0	1	1	0
161.5	47.6	38	0	0	18.2	64	0	0	0	0	0	0
150.9	41.7	60	0	0	18.3	64	0	0	0	0	0	0
159.5	47.2	27	0	0	18.6	64	0	0	0	1	0	0
151.4	42.7	32	0	0	18.6	64	0	0	0	1	0	0
156	45.3	61	0	0	18.6	64	0	0	0	0	0	0
159.8	47.8	49	0	0	18.7	64	0	0	0	0	0	0
159.6	48.5	37	0	0	19	64	0	0	0	1	0	0
165.6	52	49	0	0	19	64	0	0	0	1	0	0
152.6	45.2	44	0	0	19.4	64	0	0	0	1	0	0
160.8	50.6	51	0	0	19.6	64	0	0	0	0	0	1
160.1	50.5	62	0	0	19.7	64	0	0	0	0	0	1
151.9	44.2	41	0	0	19.8	64	0	0	1	0	0	0
167.7	54.1	65	1	1	19.8	64	0	0	0	0	0	0
160.7	51.3	44	0	0	19.9	64	0	0	0	1	0	1
166.8	61.4	52	0	0	20	64	0	0	0	1	0	0
148.6	44.5	61	0	0	20.2	64	0	0	0	0	0	0
150.8	46.1	44	0	0	20.3	64	0	0	1	0	0	0
152.6	47.2	48	0	0	20.3	64	0	0	1	0	2	0
143.9	42.9	30	0	0	20.7	64	0	0	0	0	0	1
157.5	53.4	51	0	0	21.5	64	0	0	0	1	2	0
176.7	71.3	64	1	0	23.4	64	0	0	0	1	0	1
165.9	42	32	0	0	15.3	64.5	0	0	0	0	1	0
154.9	45.8	70	0	0	19.1	64.5	1	0	0	0	0	1
168.3	43	56	0	0	15.2	65	0	0	0	1	0	0
168.7	44.2	30	1	0	15.5	65	0	0	0	1	0	0
158.4	39.7	65	0	0	15.8	65	0	0	1	0	0	0
165.7	43.9	28	0	0	16	65	0	0	0	1	0	1
165.5	44.2	57	1	0	16.1	65	0	0	0	1	0	0
164.3	43.8	46	0	0	16.2	65	0	0	0	1	1	0
154.5	39.1	27	0	0	16.4	65	0	0	0	1	0	0
162.1	43.1	37	0	0	16.4	65	0	0	0	1	1	0
154	39.4	40	0	0	16.6	65	0	0	0	2	1	0
147.2	55.7	56	0	0	16.8	65	0	0	0	1	0	0
155.1	40.7	41	0	0	16.9	65	0	0	0	0	0	0
157.6	42.1	64	0	0	16.9	65	1	0	0	1	0	0
169.9	51.5	32	1	0	17	65	0	0	0	1	1	0
175.7	53	23	1	0	17.2	65	0	0	0	1	0	0
157.8	43.2	34	0	0	17.3	65	0	0	0	1	0	0
164.4	47.3	42	0	0	17.5	65	0	0	0	1	0	0
164.7	48	31	0	0	17.7	65	0	0	0	0	0	0
158.2	44.4	34	0	0	17.7	65	0	0	0	0	0	0
164.6	48	40	0	0	17.7	65	0	0	0	1	1	1
174.2	53.6	51	1	0	17.7	65	0	0	0	0	0	0
162.8	47.2	26	0	0	17.8	65	0	0	0	0	0	0
154	42.2	31	0	0	17.8	65	0	0	0	0	0	0
159.4	45.8	42	0	0	18	65	0	0	0	1	0	0
154.3	43.4	36	0	0	18.2	65	0	0	0	0	0	0
150	40.9	48	0	0	18.2	65	0	0	0	0	0	0
155.6	44.6	46	0	0	18.4	65	0	0	0	0	1	0
148.6	40.9	39	0	0	18.5	65	0	0	0	0	0	1
155.8	44.8	54	0	0	18.5	65	0	0	0	0	0	0
158	46.1	63	0	0	18.5	65	0	0	0	1	0	1
159.1	47.1	40	0	0	18.6	65	0	0	0	0	0	0
154.2	82.1	43	0	0	18.6	65	0	0	1	1	0	0
161.4	48.5	46	0	0	18.6	65	0	0	0	0	0	1
154.7	43.5	49	0	0	18.7	65	0	0	1	0	1	0
159.5	47.6	52	0	0	18.7	65	0	1	0	0	0	0
156.8	46.2	35	0	0	18.8	65	0	0	0	1	0	0
161.4	49.4	39	0	0	19	65	0	0	0	1	0	0
151.2	43.4	47	0	0	19	65	0	0	0	1	0	0
157.9	47.5	29	0	0	19.1	65	0	0	0	1	0	1
161.1	49.7	37	0	0	19.1	65	0	0	0	0	0	1
154.8	45.7	64	0	0	19.1	65	0	0	0	0	0	1
175.9	59.1	42	1	0	19.1	65	0	0	0	0	0	0
164.5	52.3	33	0	0	19.3	65	0	0	0	0	0	0
159.8	49.3	65	0	1	19.3	65	0	0	0	0	0	1
163.3	51.8	32	0	0	19.4	65	0	0	0	0	0	1
162.9	51.4	41	0	0	19.4	65	0	0	0	0	0	0
157	48.3	38	0	0	19.6	65	0	0	0	0	0	0
158.5	49.8	49	0	0	19.7	65	0	0	0	0	0	0
163.9	52.9	66	1	0	19.7	65	0	0	0	0	0	0
161.4	51.5	59	0	0	19.8	65	0	0	0	0	0	1
162.8	53	38	0	0	20	65	0	0	0	0	0	0
152.8	46.6	46	0	0	20	65	0	0	0	0	0	0
158.7	50.5	38	0	0	20.1	65	0	0	0	1	0	1
155.9	49.1	66	0	0	20.2	65	0	0	0	0	0	1
158.8	51.4	39	0	0	20.4	65	0	0	0	0	0	0
143.6	44.2	58	0	0	20.6	65	0	0	0	1	0	1
151.9	47.6	64	0	0	20.6	65	0	0	0	0	0	0
149.6	47.2	62	0	0	21.1	65	0	0	1	0	0	0
155	55.5	45	0	0	23.1	65	0	0	0	1	1	0
162	43.7	27	0	0	16.7	65.5	0	0	0	1	0	0
159.2	46.5	38	0	0	18.3	65.5	0	0	0	0	0	0
157.3	46.2	38	0	0	18.7	65.5	0	0	0	1	0	0
173.6	58.5	24	1	0	19.4	65.5	0	0	0	0	0	0
171.7	59	60	1	0	20	65.9	1	0	0	1	0	0
178.7	45.8	23	0	0	14.3	66	0	0	0	1	0	0
166.2	43.2	26	0	0	15.6	66	0	0	0	1	0	0
170	45.4	51	1	0	15.7	66	0	0	0	1	1	0
163.3	42.7	34	0	0	16	66	0	0	0	0	0	0
165.7	49.9	43	0	0	16.2	66	0	0	0	1	1	0
164.2	44.2	36	0	0	16.4	66	0	0	0	1	0	0
162.4	43.3	45	0	0	16.4	66	0	0	0	1	0	0
167.5	46.5	42	0	0	16.6	66	0	0	0	0	0	0
158.5	41.8	55	0	0	16.6	66	0	0	0	1	0	0
162.8	46	39	0	0	16.9	66	0	0	1	1	0	0
166.3	47.3	25	0	0	17.1	66	0	0	1	0	0	0
162.7	57.8	26	0	0	17.1	66	0	0	0	1	0	0
162.3	45.2	57	0	0	17.2	66	0	0	0	0	1	1
161.7	44.9	62	0	0	17.2	66	0	0	1	0	0	1
167	48.3	34	0	0	17.3	66	0	0	0	0	0	0
163.7	46.5	29	0	0	17.4	66	0	0	0	1	0	0
156	42.3	37	0	0	17.4	66	0	0	0	0	0	1
150.5	39.8	44	0	0	17.6	66	0	0	0	0	0	0
171.1	51.4	30	1	0	17.6	66	0	0	0	1	1	0
163.5	47.4	36	0	0	17.7	66	0	0	0	0	1	0
156.5	43.8	38	0	0	17.9	66	0	0	0	0	0	0
154.5	42.8	54	0	0	17.9	66	0	0	0	0	0	1
157.5	44.4	55	0	0	17.9	66	0	0	1	0	0	0
173.2	53.7	60	1	0	17.9	66	0	0	0	1	0	0
156.8	44.2	35	0	0	18	66	0	0	0	0	0	0
160.4	46.2	36	0	0	18	66	0	0	1	1	0	0
153.4	42.3	47	0	0	18	66	0	0	1	1	0	0
159.2	45.8	40	0	0	18.1	66	0	0	0	1	0	0
153.7	43	26	0	0	18.2	66	0	0	0	1	0	0
156.3	44.4	47	0	0	18.2	66	0	0	1	1	0	0
164.9	49.6	51	0	0	18.2	66	0	0	0	0	1	0
173.9	55.4	27	1	0	18.3	66	0	0	0	1	0	0
162.3	48.4	53	0	0	18.4	66	0	0	0	1	1	1
164.3	49.6	54	1	0	18.4	66	0	0	0	1	2	0
156.5	45.3	36	0	0	18.5	66	0	0	0	1	0	0
152.3	42.9	57	0	0	18.5	66	0	0	0	0	0	0
168	52.1	25	1	0	18.5	66	0	0	1	0	0	1
153.6	43.8	60	0	0	18.6	66	0	0	0	0	0	0
161.3	51.2	56	0	0	18.7	66	1	0	0	0	0	0
157.9	46.7	22	1	0	18.7	66	0	0	0	0	0	0
169.4	53.7	24	1	0	18.7	66	0	0	0	0	0	0
163.4	49.8	66	1	0	18.7	66	0	0	1	0	2	0
155.5	45.4	35	0	0	18.8	66	0	0	1	0	0	0
162.1	49.6	21	0	0	18.9	66	0	0	0	1	0	0
155.1	45.4	34	0	0	18.9	66	0	0	0	1	0	0
161.6	49.4	43	0	0	18.9	66	0	0	0	1	0	0
160	48.3	63	0	0	18.9	66	0	0	1	0	0	0
156.2	46.4	43	0	0	19	66	0	0	0	0	0	0
155.9	46.2	53	0	0	19	66	0	0	0	0	0	0
175.2	58.2	20	1	0	19	66	0	0	0	1	1	0
156.3	46.7	41	0	0	19.1	66	0	0	0	0	0	0
167	53.4	45	1	0	19.1	66	0	0	0	0	0	1
161.1	49.8	52	0	0	19.2	66	0	0	0	1	0	0
158.7	48.1	58	0	0	19.2	66	1	0	0	1	1	0
155.2	46.4	59	0	0	19.3	66	0	0	0	0	0	1
149.7	43.2	62	0	0	19.3	66	0	0	0	1	0	1
157.1	48	20	0	0	19.4	66	0	0	0	0	0	0
153.9	45.9	52	0	0	19.4	66	0	0	0	0	0	0
155.8	47.4	22	0	0	19.5	66	0	0	0	1	0	0
156.7	65.5	31	0	0	19.5	66	0	0	0	0	0	0
153.6	45.9	44	0	0	19.5	66	0	0	0	0	0	0
161.2	47.9	40	0	0	19.6	66	0	0	0	1	0	1
161.2	51.2	33	0	0	19.7	66	0	0	0	0	0	0
158.8	49.7	43	0	0	19.7	66	0	0	0	1	0	0
165.2	55.3	48	1	0	19.8	66	0	0	0	0	0	0
159.2	64.3	27	0	0	19.9	66	0	0	1	1	0	0
158	63.1	45	0	0	20.1	66	0	0	1	1	0	0
162.4	53.4	37	0	0	20.2	66	0	0	0	2	0	0
153.1	47.4	47	0	0	20.2	66	0	0	0	0	0	0
158.8	47	58	0	0	20.6	66	0	0	0	1	0	1
166.7	57.5	61	1	0	20.7	66	0	0	0	0	1	1
163.9	56.1	42	0	0	20.9	66	0	0	0	1	0	1
157.1	51.8	27	0	0	21	66	0	0	0	1	0	1
149.6	47	28	0	0	21	66	0	0	1	1	0	0
143.9	43.7	58	0	0	21.1	66	0	0	1	0	0	0
151.7	49.2	48	0	0	21.4	66	0	0	1	1	0	0
156.1	52.8	44	0	0	21.7	66	0	0	0	0	0	0
148.6	48.9	41	0	0	22.1	66	0	0	0	0	0	1
166.1	61.5	59	1	0	22.3	66	0	1	0	0	0	1
148.5	50.4	50	0	0	22.9	66	0	0	0	0	0	0
157.4	56	54	0	0	18.6	66.5	0	0	0	0	0	0
153.5	44.3	62	0	0	18.8	66.5	0	0	0	1	0	0
160.1	48.7	46	0	0	19	66.5	0	0	0	0	0	1
156.3	48.2	45	0	0	19.2	66.5	0	0	0	1	0	0
163.9	52.8	59	1	0	19.7	66.5	0	0	0	0	0	1
156.8	52.4	33	0	0	21.3	66.5	0	0	0	1	0	0
154.1	36.2	59	0	0	15.2	67	0	0	0	0	0	0
163.4	40.8	53	0	0	15.3	67	0	0	0	0	0	0
157.6	57.6	25	0	0	16	67	0	0	0	1	1	0
174.6	49.3	67	1	0	16.2	67	0	0	1	0	0	0
156.2	40.3	29	0	0	16.5	67	0	0	0	0	0	0
169.9	48.1	62	1	0	16.7	67	0	0	0	0	2	0
173.5	50.7	64	1	0	16.8	67	0	0	0	1	1	0
162.5	45	35	0	0	17	67	0	0	0	1	0	0
162.4	45.2	39	0	0	17.1	67	0	0	0	0	0	0
170.6	49.9	27	1	0	17.1	67	0	0	0	1	0	0
156.1	41.8	47	0	0	17.2	67	0	0	1	1	0	1
157.3	42.7	31	0	0	17.3	67	0	0	0	1	0	0
161.8	44.6	30	0	0	17.5	67	0	0	0	1	0	0
153.2	42.8	63	0	0	17.5	67	0	0	1	0	1	0
165.3	48.2	46	0	0	17.6	67	0	0	0	1	1	0
165.3	48.4	41	0	0	17.7	67	0	0	0	1	0	0
165.5	48.4	46	0	0	17.7	67	0	0	0	1	0	0
160.7	45.6	50	0	0	17.7	67	0	0	0	1	0	1
155.1	42.9	40	0	0	17.8	67	0	0	0	1	0	0
157.5	44.2	55	0	0	17.8	67	0	0	0	0	0	0
158.6	43.7	55	0	0	17.8	67	0	0	0	1	0	0
154	42.5	46	0	0	17.9	67	0	0	0	1	1	0
162.9	45.6	38	1	0	18	67	0	0	0	0	0	0
164.1	49.1	28	0	0	18.2	67	0	0	0	1	0	0
157.6	45.1	52	0	0	18.2	67	0	0	0	1	0	0
159.7	46.5	59	0	0	18.2	67	0	0	0	0	0	1
159.7	46.7	29	0	0	18.3	67	0	0	0	1	0	0
161	51	30	0	0	18.3	67	0	0	0	1	0	1
160.8	47.3	33	0	0	18.3	67	0	0	0	1	1	0
167.6	51.5	45	0	0	18.3	67	0	0	0	1	0	0
154.6	44	48	0	0	18.4	67	1	0	0	0	0	0
157.6	45.6	50	0	0	18.4	67	0	0	0	1	0	0
160.2	47.5	47	0	0	18.5	67	0	0	0	0	0	0
147.6	40.3	61	0	0	18.5	67	1	0	0	0	0	1
166.6	51.4	20	1	0	18.5	67	0	0	1	0	0	0
158.1	46.4	36	0	0	18.6	67	0	0	0	1	0	0
157.1	45.9	37	0	0	18.6	67	0	0	0	1	0	0
155.2	44.9	45	0	0	18.6	67	0	0	0	0	0	0
156.7	45.8	58	0	0	18.7	67	0	0	0	0	0	0
157.5	46.7	36	0	0	18.8	67	0	0	0	1	1	1
164.5	50.9	38	0	0	18.8	67	0	0	0	0	0	0
151.8	43.4	70	0	0	18.8	67	0	0	0	0	0	1
154.8	45.4	37	0	0	18.9	67	0	0	0	1	0	0
158.9	47.7	40	0	0	18.9	67	0	0	0	0	0	0
152.9	48.2	48	0	0	18.9	67	0	0	1	1	0	1
163.6	50.6	51	0	0	18.9	67	0	0	0	0	0	0
160	48.4	56	0	0	18.9	67	0	0	0	0	0	0
153.7	44.6	79	0	0	18.9	67	0	0	0	1	0	1
150.1	42.7	23	0	0	19	67	0	0	0	0	0	0
162.5	50.2	43	0	0	19	67	0	0	0	1	0	0
158.2	47.8	28	0	0	19.1	67	0	0	0	1	0	0
164.4	51.5	43	0	0	19.1	67	0	0	0	1	0	0
159.4	41	57	0	0	19.1	67	0	0	0	0	0	1
148.3	42	75	0	0	19.1	67	0	0	0	0	0	1
168.5	54.3	59	1	0	19.1	67	0	0	0	2	2	0
156.6	47.1	40	0	0	19.2	67	0	0	0	0	0	0
155.5	46.4	41	0	0	19.2	67	0	0	0	0	0	0
154.1	45.9	59	0	0	19.3	67	0	0	0	0	0	1
172.2	57.6	42	0	0	19.4	67	0	0	0	1	0	1
159	49	47	0	0	19.4	67	0	0	0	0	0	0
158.1	48.7	29	0	0	19.5	67	0	0	0	0	0	0
157.4	48.2	36	0	0	19.5	67	0	0	0	0	0	0
157.4	48.6	30	0	0	19.6	67	0	0	0	0	0	0
155.9	47.2	41	0	0	19.8	67	0	0	1	1	0	1
156.5	48.6	54	0	0	19.8	67	0	0	0	0	0	1
163.3	53.1	21	0	0	19.9	67	0	0	1	0	0	0
156.6	48.1	43	0	0	20	67	0	0	1	1	0	0
155.6	48.4	57	0	0	20	67	1	0	0	1	0	1
139.5	41	42	0	0	20.1	67	0	0	0	0	0	0
156.6	49.2	48	0	0	20.1	67	0	0	0	0	0	0
145.2	42.4	62	0	0	20.1	67	0	1	0	0	0	0
159	51.3	46	0	0	20.3	67	0	0	0	1	0	1
152.2	47.1	51	0	0	20.3	67	0	0	0	2	1	0
167.8	60.6	58	0	0	20.3	67	0	0	0	1	0	0
154.9	49	37	0	0	20.4	67	0	0	0	1	0	0
168.8	58.6	27	0	0	20.6	67	0	0	0	1	1	0
158	51.6	41	0	0	20.7	67	0	0	0	0	0	1
155.6	50.2	60	0	0	20.7	67	0	0	0	0	0	0
162	54.8	48	0	0	20.9	67	0	0	1	1	0	0
161.5	51.4	51	0	0	20.9	67	0	0	0	0	0	1
154	47.6	37	0	0	21	67	0	0	0	0	0	0
150.2	47.6	54	0	0	21.1	67	1	0	0	0	0	0
153.5	49.6	66	0	0	21.1	67	0	0	0	0	0	1
164	52.8	53	0	0	21.4	67	0	0	1	0	0	0
144.5	48.8	57	0	0	23.4	67	0	0	0	1	0	1
166.6	69.9	51	1	0	25.2	67	1	0	1	0	0	0
180.5	90	56	1	0	27.6	67	0	0	0	1	0	0
151.3	39.8	50	0	0	17.4	67.5	0	0	0	2	2	0
171.8	52.9	27	1	0	17.9	67.5	0	0	0	1	0	0
172	54.4	33	1	0	18.4	67.5	0	0	0	1	1	0
152.8	43.2	46	0	0	18.5	67.5	0	0	0	1	0	0
165.1	54.8	93	1	0	18.5	67.5	0	0	1	0	0	1
162	49.6	38	0	0	18.8	67.5	0	0	1	1	0	1
157.4	47.8	30	0	0	19.3	67.5	0	0	0	0	0	1
162.8	60	45	0	0	20.1	67.5	0	0	0	1	0	1
145.8	43.7	61	0	0	20.6	67.5	0	0	1	1	0	0
150.5	47.7	62	0	0	21.1	67.5	0	0	0	0	0	1
154.9	52.5	52	0	0	21.9	67.5	0	0	1	0	0	0
154.3	38.2	50	0	0	16	68	0	0	0	1	0	0
162.2	42.7	31	0	0	16.2	68	0	0	0	1	0	1
165.4	44.8	32	0	0	16.4	68	0	0	0	1	0	0
151.6	39.6	64	0	0	16.6	68	0	0	0	0	0	1
159.6	40.9	43	0	0	16.7	68	0	0	0	1	0	0
158.1	41.8	59	0	0	16.7	68	0	0	0	0	0	0
166.3	46.4	36	0	0	16.8	68	0	0	0	1	1	1
166.6	46.5	49	0	0	16.8	68	0	0	1	0	0	0
163.3	45.2	48	0	0	16.9	68	0	0	0	1	0	0
173.3	51	31	0	0	17	68	0	0	0	1	0	0
160.4	43.7	38	0	0	17	68	0	0	0	1	1	0
162.1	44.6	66	0	0	17	68	0	1	0	0	0	0
166.4	47.5	34	0	0	17.2	68	0	0	0	0	1	0
170.9	50.3	50	0	0	17.2	68	0	0	1	0	0	1
162.6	45.4	61	0	0	17.2	68	0	0	0	0	0	0
160.8	45.6	54	0	0	17.3	68	0	0	0	0	0	1
157	42.8	41	0	0	17.4	68	0	0	0	0	0	0
158.9	44.7	42	0	0	17.7	68	0	0	0	0	0	0
162.2	49	46	0	0	17.7	68	0	0	0	0	0	0
167.4	49.6	31	1	0	17.7	68	0	0	0	1	1	0
158.9	42.5	35	0	0	17.8	68	0	0	1	0	0	1
157.3	44	54	0	0	17.8	68	0	0	0	0	0	1
162.6	47.3	40	0	0	17.9	68	0	0	0	0	0	0
161.1	46.5	41	0	0	17.9	68	0	0	0	1	0	0
162.2	47	46	0	0	17.9	68	0	0	0	0	0	0
154.8	42.9	59	0	0	17.9	68	1	0	0	0	0	1
183.5	60.3	31	1	0	17.9	68	0	0	0	1	0	0
163.1	47.8	29	0	0	18	68	0	0	0	2	0	0
172.8	53.7	34	0	0	18	68	0	0	0	0	0	0
156.6	44.2	50	0	0	18	68	0	1	1	0	0	0
163.9	48.5	51	0	0	18.1	68	0	0	1	0	0	0
162.1	47.9	25	0	0	18.2	68	0	0	0	1	0	0
163.5	48.7	41	0	0	18.2	68	0	0	0	0	0	0
169.8	52.6	52	0	0	18.2	68	0	0	0	1	0	0
170.4	53	27	0	0	18.3	68	0	0	0	1	0	0
164	49.5	39	0	0	18.4	68	0	0	0	1	1	0
164.7	51.5	42	0	0	18.4	68	0	0	0	1	0	0
159.7	47	48	0	0	18.4	68	0	0	0	1	1	0
156.1	44.9	50	0	0	18.4	68	0	0	0	0	0	0
158.6	46.3	58	0	0	18.4	68	0	0	0	0	0	1
161.7	48.1	45	1	0	18.4	68	0	0	0	1	0	0
161.4	48.2	32	0	0	18.5	68	0	0	0	1	0	0
160.6	47.6	36	0	0	18.5	68	0	0	0	1	0	0
157.1	45.6	43	0	0	18.5	68	0	0	0	0	1	0
163.2	49.4	47	0	0	18.5	68	0	0	0	0	0	0
171.7	54.6	61	1	0	18.5	68	0	0	0	1	2	1
161	48.3	40	0	0	18.6	68	0	0	0	1	1	1
160.9	48.1	45	0	0	18.6	68	0	0	0	0	0	0
151.2	42.6	56	0	0	18.6	68	0	0	0	0	0	0
168.1	52.9	29	0	0	18.7	68	0	0	0	1	0	0
158.8	47.1	45	0	0	18.7	68	0	0	0	0	0	0
170.1	54.1	51	0	0	18.7	68	0	0	0	1	0	0
149.4	41.9	44	0	0	18.8	68	0	0	0	0	0	0
171.1	55.1	37	1	0	18.8	68	0	0	0	0	0	1
159.8	48.3	28	0	0	18.9	68	0	0	0	1	0	0
157.2	46.8	38	0	0	18.9	68	0	0	0	0	0	1
161.4	48.8	46	0	0	18.9	68	0	0	0	1	0	0
157.4	47	34	0	0	19	68	0	0	0	1	0	0
162.5	50.1	36	0	0	19	68	0	0	0	1	0	0
162.7	51.2	42	0	0	19	68	0	0	0	0	0	0
161.6	49.6	53	0	0	19	68	0	0	0	0	0	0
161.3	49.8	32	0	0	19.1	68	0	0	0	1	0	0
167.9	53	38	0	0	19.1	68	0	0	0	1	0	0
155.4	46.2	52	0	0	19.1	68	0	0	0	1	0	0
165.2	52.4	32	0	0	19.2	68	0	0	0	1	0	1
149.3	42.9	41	0	0	19.2	68	0	0	0	1	0	0
155.6	46.6	41	0	0	19.2	68	0	0	0	1	0	0
162.6	51.4	38	0	0	19.4	68	0	0	0	0	0	1
179.9	63	21	1	0	19.5	68	0	0	0	0	0	0
168	57	36	0	0	19.6	68	0	0	0	1	0	0
163.6	52.6	22	0	0	19.7	68	0	0	0	1	0	1
153.3	46.3	39	0	0	19.7	68	0	0	0	1	0	0
153.3	46.2	45	0	0	19.7	68	0	0	1	0	0	0
153.5	46.4	50	0	0	19.7	68	0	0	0	1	0	0
152.6	46.2	30	0	0	19.8	68	0	0	0	0	0	0
163.7	53	54	0	0	19.8	68	0	0	0	0	0	1
153.7	46.8	60	0	0	19.8	68	0	0	0	1	0	1
156	49.5	47	0	0	19.9	68	0	0	0	0	0	0
156.7	48.8	61	1	0	19.9	68	0	0	0	0	0	0
155.2	62.7	43	0	0	20	68	0	0	1	0	0	0
157.7	49.8	44	0	0	20	68	0	0	0	1	0	0
159	75.2	47	0	0	20	68	0	0	1	0	0	0
154.2	45.6	51	0	0	20	68	0	0	1	0	0	0
155.3	48.4	43	0	0	20.1	68	0	0	0	0	0	0
159.8	51.6	24	0	0	20.2	68	0	0	0	0	0	1
161.2	57.8	42	0	0	20.2	68	0	0	0	0	0	0
162.5	53.6	32	0	0	20.3	68	0	0	0	0	0	0
150.1	45.7	47	0	0	20.3	68	0	0	1	0	0	0
153.8	49.1	42	0	0	20.4	68	0	0	0	0	0	0
154.1	48.8	39	0	0	20.6	68	0	0	0	0	0	0
152.5	48.2	49	0	0	20.7	68	0	0	0	0	0	1
160.2	53.1	50	0	0	20.7	68	0	0	0	0	0	0
164.9	70	45	0	0	20.9	68	0	0	0	1	0	0
169.1	59.8	57	1	0	20.9	68	0	0	0	1	0	1
155.6	51.6	39	0	0	21.3	68	0	0	0	1	0	0
153.4	50.3	44	0	0	21.4	68	0	0	0	0	0	0
155.9	52	60	0	0	21.4	68	0	0	0	0	0	0
160.6	55.4	45	0	1	21.5	68	0	0	0	1	0	1
155.3	52.1	32	0	0	21.6	68	0	0	0	0	0	1
154.2	51.4	41	0	0	21.6	68	0	0	0	0	0	0
161	59.2	44	0	0	22.8	68	0	0	0	0	0	0
154.6	55	49	0	1	23	68	0	0	0	1	0	0
165.6	45.2	26	0	0	16.5	68.5	0	0	0	1	0	0
154.5	40.6	27	0	0	17	68.5	0	0	0	1	0	0
156.3	42.6	29	0	0	17.4	68.5	0	0	0	1	0	0
176.3	55.1	36	1	0	17.7	68.5	0	0	0	1	2	0
163.1	50.6	37	0	0	19	68.5	0	0	1	0	0	1
158.3	55.1	55	0	0	19.1	68.5	0	0	0	1	0	1
159.3	45.9	52	0	0	19.7	68.5	0	0	0	0	0	1
170.3	58.5	45	0	0	20.2	68.5	0	0	0	1	0	0
156.1	54.6	59	0	0	21.6	68.5	0	0	0	1	0	1
168	43.7	58	0	0	15.5	69	0	0	0	0	0	0
186	56.2	42	1	0	16.2	69	0	0	0	1	1	0
160.8	42.8	56	0	0	16.6	69	1	0	0	0	0	1
157.3	42.1	43	0	0	17	69	0	0	0	0	0	0
163	47.7	50	0	0	17	69	0	0	0	1	0	0
179.7	55.3	32	1	0	17.1	69	0	0	0	1	0	0
158.2	45.1	35	0	0	17.2	69	0	0	0	1	0	0
161.3	44.8	43	0	0	17.2	69	0	0	0	0	0	0
164.5	46.9	35	0	0	17.3	69	0	0	0	0	0	0
175.9	97.9	79	1	0	17.3	69	0	0	0	0	2	0
162.5	46	57	0	0	17.4	69	0	1	0	0	0	0
156.6	43	45	0	0	17.5	69	0	0	0	0	0	0
161.9	46	53	0	0	17.5	69	0	0	1	0	0	0
160.6	45.1	71	0	0	17.5	69	1	0	0	0	0	0
159.3	44.7	33	0	0	17.6	69	0	0	0	1	0	0
159.9	45.1	38	0	0	17.6	69	0	0	0	1	0	1
174.5	53.7	24	1	0	17.6	69	0	0	0	1	0	0
172.1	52.5	38	0	0	17.7	69	0	0	0	0	0	1
163	46.9	34	1	0	17.7	69	0	0	0	1	1	0
165.9	49	34	0	0	17.8	69	0	0	0	1	1	0
159.1	45.1	35	0	0	17.8	69	0	0	0	0	0	0
171.3	50.4	38	0	0	17.8	69	0	0	0	1	0	0
173.3	53.6	23	1	0	17.8	69	0	0	1	1	1	0
168.8	51	47	0	0	17.9	69	0	0	0	0	0	0
169.8	51.8	24	0	0	18	69	0	0	0	0	0	0
158	45	47	0	0	18	69	0	0	0	1	0	0
166.7	50.1	25	1	0	18	69	0	0	1	1	1	0
160.1	46.4	44	0	0	18.1	69	0	0	0	1	0	0
153.9	43.2	48	0	0	18.2	69	0	0	0	0	0	1
165.3	49.1	54	0	0	18.2	69	0	0	0	0	0	1
165.9	50.2	55	0	0	18.2	69	0	0	0	0	0	1
172.4	54.2	29	1	0	18.2	69	0	0	0	1	2	0
164.9	49.8	29	0	0	18.3	69	0	0	0	0	0	0
167	51.1	39	0	0	18.3	69	0	0	0	1	0	0
163.2	49.1	38	0	0	18.4	69	0	0	0	0	0	0
167.4	51.7	40	0	0	18.4	69	0	0	0	0	0	0
160.7	49.8	53	0	0	18.4	69	0	0	0	0	0	0
151.6	42.2	59	0	0	18.4	69	0	0	1	0	0	1
159.1	46.8	69	0	0	18.5	69	0	1	0	0	0	1
162.3	49.1	47	0	0	18.6	69	0	0	0	1	1	0
155.4	45.6	47	0	0	18.6	69	0	0	1	0	0	0
163.8	49.9	50	1	0	18.6	69	0	0	0	1	0	0
171.4	54.6	63	1	0	18.6	69	0	0	0	0	0	0
161.2	58.8	31	0	1	18.6	69	0	0	0	1	0	0
161.3	48.6	35	0	0	18.7	69	0	0	0	1	2	0
161.6	47.7	52	0	0	18.7	69	0	0	0	1	1	1
154.4	44.6	55	0	0	18.7	69	0	0	0	1	0	1
164.7	51	25	0	0	18.8	69	0	0	0	0	0	0
165.2	53.5	31	0	0	18.8	69	0	0	0	1	0	1
160.4	48.4	44	0	0	18.8	69	0	0	1	1	0	0
157.3	46.6	49	0	0	18.8	69	0	0	0	0	0	0
161.1	48.8	57	0	0	18.8	69	0	0	0	0	0	0
161.6	49.3	34	0	0	18.9	69	0	0	0	0	0	0
154.5	45.1	41	0	0	18.9	69	0	0	0	0	0	0
152.6	45.2	50	0	0	18.9	69	0	0	0	1	0	1
162.1	50	62	0	0	19	69	0	0	0	0	0	1
162.1	50	69	1	0	19	69	0	0	0	1	0	1
164.4	51.5	36	0	0	19.1	69	0	0	0	0	0	1
172	56.4	48	1	0	19.1	69	0	0	0	0	0	0
168.1	53.9	59	1	0	19.1	69	0	0	0	0	0	1
162.1	50.4	43	0	0	19.2	69	0	0	0	1	2	0
168.7	54.9	31	0	0	19.3	69	0	0	0	1	1	0
167	53.8	44	0	0	19.3	69	1	0	0	1	0	0
151.5	44.4	53	0	0	19.3	69	0	0	1	0	0	1
163.6	51.6	58	0	0	19.3	69	0	0	1	0	0	1
164.1	57.2	60	1	0	19.3	69	0	1	0	1	1	1
163.5	61.2	42	0	0	19.4	69	0	0	0	0	0	0
160.9	51.5	43	0	0	19.4	69	0	0	0	1	0	0
160.5	50	66	0	0	19.4	69	0	0	0	1	0	1
175.3	59.5	22	1	0	19.4	69	0	0	0	0	0	0
164.8	52.7	44	1	0	19.4	69	0	0	0	2	2	0
155.6	47.2	49	0	0	19.5	69	0	0	1	0	0	0
159.7	49.7	61	0	0	19.5	69	0	0	0	0	0	1
160.4	51	46	1	0	19.5	69	0	0	1	1	0	0
165.8	53.8	36	0	0	19.6	69	0	0	0	1	1	0
165.2	53.8	30	0	0	19.7	69	0	0	0	0	0	0
166.7	66.2	51	0	0	19.7	69	0	0	0	1	1	1
163.9	52.8	50	1	0	19.7	69	0	0	0	0	0	0
167.8	55.5	46	1	1	19.7	69	0	0	1	1	1	1
157.5	49.1	30	0	0	19.8	69	0	0	0	1	0	0
160.4	50.9	30	0	0	19.8	69	0	0	0	0	0	0
157.9	49.3	34	0	0	19.8	69	0	0	0	1	0	0
153	46.4	50	0	0	19.8	69	0	0	0	0	1	0
163.1	50.5	51	0	0	19.8	69	0	0	0	1	0	1
160.9	51.4	25	0	0	19.9	69	0	0	0	1	0	0
156.7	48.8	49	0	0	19.9	69	0	0	0	0	0	0
148.3	43.8	66	0	0	19.9	69	1	0	0	0	0	1
164.1	50.4	37	0	0	20	69	0	0	0	1	0	0
157.3	49.5	48	0	0	20	69	0	0	0	0	0	1
165.9	55	63	1	1	20	69	0	0	1	0	0	1
161.1	52.3	44	0	0	20.2	69	0	0	0	0	0	1
158.5	51.1	35	0	0	20.3	69	0	0	0	1	0	1
156.1	49.5	49	0	0	20.3	69	0	0	0	1	0	0
155.7	49.4	29	0	0	20.4	69	0	0	0	1	0	0
165.1	55.7	40	0	0	20.4	69	0	0	0	1	0	1
153.9	48.2	40	0	0	20.4	69	0	0	0	1	0	1
163.8	57.1	54	0	0	20.4	69	0	0	0	0	0	1
160.4	52.5	61	0	0	20.4	69	0	0	0	0	0	1
152.5	47.7	71	0	0	20.5	69	1	0	1	0	0	1
160.8	53	52	1	0	20.5	69	0	1	0	1	0	1
160.5	53	25	0	0	20.6	69	0	0	0	0	0	1
159	52.1	41	0	0	20.6	69	0	0	0	1	2	0
149	45.7	45	0	0	20.6	69	0	0	0	0	0	0
158.1	51.6	45	0	0	20.6	69	0	0	0	1	0	0
161.9	54.9	33	0	0	20.9	69	0	0	0	1	0	0
153	46.4	53	0	0	20.9	69	0	0	0	0	0	0
157.9	52.4	47	0	0	21	69	0	0	0	1	0	0
153.2	49.6	48	0	0	21.1	69	0	0	0	0	0	0
165.4	54.7	51	0	0	21.1	69	0	0	0	0	0	0
154.4	51.2	55	0	0	21.5	69	0	0	0	1	0	1
160.6	61.9	58	0	0	21.5	69	0	0	0	0	0	1
152.9	50.6	48	0	0	21.6	69	0	0	0	1	0	0
152.2	50	63	0	0	21.6	69	0	0	0	0	0	1
164.3	58.6	48	0	0	21.7	69	0	0	1	1	2	0
156.1	52.9	58	0	0	21.7	69	0	0	0	1	0	0
163.3	58.2	40	0	0	21.8	69	0	0	0	0	0	0
147.3	49.1	38	0	0	22.6	69	0	0	0	0	0	0
151.1	51.7	57	0	0	23.6	69	0	0	0	1	0	1
152.6	55.6	55	0	0	23.9	69	0	0	1	0	0	0
154.8	57.6	30	0	0	24	69	0	0	0	1	0	0
158.6	61	53	0	0	24.3	69	0	0	0	0	0	1
174.2	53.7	63	1	0	17.7	69.5	0	0	0	1	0	1
165.4	49.8	41	0	0	18.2	69.5	0	0	1	1	0	1
169.5	52.9	38	0	0	18.4	69.5	0	0	0	1	1	0
161.2	54.6	51	0	0	18.4	69.5	0	0	1	1	0	0
161.4	48.9	36	0	0	18.8	69.5	0	0	0	0	0	0
158.8	49.4	48	0	0	19.6	69.5	0	0	0	0	0	0
166.2	47.9	37	0	0	19.7	69.5	0	0	0	0	0	0
149.9	47	52	0	0	19.9	69.5	0	0	0	1	0	0
169.2	57.1	35	1	0	19.9	69.5	0	0	0	1	1	0
163.3	62.8	48	0	0	22.7	69.5	0	0	0	0	0	0
169.7	48	28	0	0	16.7	70	0	0	0	0	1	0
171.6	51	52	0	0	16.8	70	0	0	0	0	0	0
160.7	43.6	30	0	0	16.9	70	0	0	0	1	1	0
177.7	53.6	66	1	0	17	70	0	0	0	0	1	0
161.1	44.3	33	0	0	17.1	70	0	0	0	0	1	0
162.7	45.2	44	0	0	17.1	70	0	0	0	0	0	0
169.1	48.9	45	0	0	17.1	70	0	0	0	1	0	0
164.7	46.9	20	0	0	17.3	70	0	0	0	1	0	0
156	42.2	59	0	0	17.3	70	0	0	0	0	0	0
189.4	62.2	20	1	0	17.3	70	0	0	0	1	0	0
170.7	50.5	67	1	0	17.3	70	1	0	1	0	0	1
166.4	48.1	41	0	0	17.4	70	0	0	1	0	0	0
158.6	43.7	44	0	0	17.4	70	0	0	0	0	0	0
163.8	47.7	63	0	0	17.4	70	0	0	0	1	0	1
150.4	39.6	66	0	0	17.5	70	0	0	0	0	2	0
169.5	52.5	30	0	0	17.6	70	0	0	0	1	0	1
169.1	50.3	36	0	0	17.6	70	0	0	0	1	0	1
165.7	48.4	53	0	0	17.6	70	0	0	1	1	0	0
179.2	56.4	53	1	0	17.6	70	0	0	0	1	1	0
165.2	48.6	25	0	0	17.8	70	0	0	1	0	0	0
165	48.4	41	1	0	17.8	70	0	0	0	1	1	0
173.5	53.8	29	1	0	17.9	70	0	0	0	1	2	0
151.1	41	38	0	0	18	70	0	0	0	1	0	0
159.3	48	51	0	0	18	70	0	0	0	1	0	0
151.7	40.5	60	0	0	18	70	0	0	0	0	0	1
166.1	49.9	29	0	0	18.1	70	0	0	0	0	0	0
163.3	48.2	45	0	0	18.1	70	0	0	0	0	0	0
169.2	52	48	0	0	18.2	70	0	0	0	1	0	1
160.7	47.1	73	1	0	18.2	70	0	0	0	0	1	0
163.1	48.6	40	0	0	18.3	70	0	0	0	0	0	0
160.3	46.9	64	0	0	18.3	70	0	0	0	0	0	1
165.7	50.6	31	0	0	18.4	70	0	0	0	1	0	0
162.8	89.1	32	0	0	18.4	70	0	0	1	1	0	0
160.8	47.6	33	0	0	18.4	70	0	0	0	0	0	1
157.6	45.8	54	0	0	18.4	70	0	0	0	0	0	0
169.3	52.7	53	1	0	18.4	70	0	0	0	0	2	1
156.6	45.3	43	0	0	18.5	70	0	0	0	1	0	0
150.3	41.8	56	0	0	18.5	70	0	0	0	0	0	0
163.4	49.3	68	0	0	18.5	70	0	0	0	1	0	1
160.5	48	36	0	0	18.6	70	0	0	0	0	0	0
164.8	50.5	37	0	0	18.6	70	0	0	0	1	0	0
158	46.4	49	0	0	18.6	70	0	0	1	0	0	0
175.2	57	27	1	0	18.6	70	0	0	0	1	0	0
158.9	46.9	46	1	0	18.6	70	0	0	0	0	0	1
160.2	47.8	57	0	1	18.6	70	1	0	0	0	0	0
165.7	51.4	33	0	0	18.7	70	0	0	0	1	0	1
158.1	48.9	44	0	0	18.7	70	0	0	1	1	0	0
155.5	45.1	52	0	0	18.7	70	0	0	0	0	0	0
159.6	48.3	55	0	0	18.7	70	0	0	0	0	0	1
167.1	52.4	48	0	0	18.8	70	0	0	0	0	0	1
164.1	50.9	29	0	0	18.9	70	0	0	0	0	0	0
159.4	63	42	0	0	18.9	70	0	0	0	1	0	1
167.9	53.4	44	0	0	18.9	70	0	0	0	1	0	0
164.3	51.3	47	0	0	18.9	70	0	0	0	1	0	0
164	59.4	53	0	0	18.9	70	0	0	0	0	0	0
154.5	45	58	0	0	18.9	70	0	0	0	0	0	0
176.1	58.6	31	1	0	18.9	70	0	0	0	0	0	0
171.8	55.9	32	1	0	18.9	70	0	0	0	1	1	0
158.6	47.7	49	0	0	19	70	0	0	0	0	0	1
179	61	52	1	0	19	70	0	0	1	2	1	1
162.1	49.9	85	1	0	19	70	0	0	0	0	0	0
161.2	49.7	24	0	0	19.1	70	0	0	0	0	0	0
157.5	47.5	37	0	0	19.1	70	0	0	0	0	0	1
157.1	50.2	41	0	0	19.1	70	0	0	0	0	0	0
160.3	49.2	42	0	0	19.1	70	0	0	1	1	0	1
156.7	47	52	0	0	19.1	70	0	0	0	0	0	0
167.8	53.8	56	0	0	19.1	70	0	0	0	0	0	1
161.2	50	33	0	0	19.2	70	0	0	0	0	0	0
159.1	48.7	50	0	0	19.2	70	0	0	0	0	0	1
159.5	49.1	42	0	0	19.3	70	0	0	0	0	0	0
163.3	51.5	43	0	0	19.3	70	0	0	0	0	0	0
160.5	51.8	51	0	0	19.3	70	0	0	0	1	0	0
167.4	53.3	64	0	0	19.3	70	0	0	1	0	0	1
170.4	56	21	1	0	19.3	70	0	0	0	0	0	0
154.2	45.8	70	1	0	19.3	70	0	0	0	2	2	1
155.7	45.9	29	0	0	19.4	70	0	0	0	0	0	1
155.1	46.5	35	0	0	19.4	70	0	0	0	1	0	0
161.4	50.6	40	0	0	19.4	70	0	0	0	1	0	0
165.9	53.3	44	0	0	19.4	70	0	0	1	1	0	0
156.4	47.8	20	0	0	19.5	70	0	0	0	0	0	1
157.6	48.4	30	0	0	19.5	70	0	0	0	0	0	1
158.9	49.2	40	0	0	19.5	70	1	0	0	0	0	0
156.5	47.8	58	0	0	19.5	70	0	0	0	0	0	0
165.8	53.5	64	0	0	19.5	70	0	0	0	0	0	1
162.2	55.1	26	0	0	19.6	70	0	0	0	1	0	0
158.6	49.3	37	0	0	19.6	70	0	0	0	0	0	0
172	58.1	47	0	0	19.6	70	0	0	0	0	0	0
160.9	50.8	52	0	0	19.6	70	0	0	0	0	0	1
155.6	47.5	68	0	0	19.6	70	0	0	0	0	0	0
155.7	47.5	69	0	0	19.6	70	0	0	1	0	0	0
174.5	59.6	30	1	0	19.6	70	0	0	0	1	1	0
163.6	49.7	42	0	0	19.7	70	0	0	1	0	0	0
158.5	49.5	43	0	0	19.7	70	0	0	0	0	0	0
162.2	51.7	52	0	0	19.7	70	0	0	1	1	0	1
150.8	44.8	57	0	0	19.7	70	1	0	0	0	0	1
165.7	54.8	60	1	0	19.7	70	0	0	0	1	1	0
163	52.7	48	0	0	19.8	70	0	0	0	0	0	0
152.8	46.3	54	0	0	19.8	70	0	0	0	0	0	0
161.1	54.6	56	0	0	19.8	70	0	0	0	0	0	0
159.1	50.4	37	0	0	19.9	70	0	0	0	0	0	0
163.4	54.2	43	0	0	19.9	70	0	0	0	0	0	0
157.3	49.3	47	0	0	19.9	70	0	0	0	0	0	0
158	51.2	48	0	0	19.9	70	0	0	0	1	1	0
165.1	53.5	54	0	0	19.9	70	0	0	1	0	0	1
149.6	44.5	64	0	0	19.9	70	0	0	0	1	0	1
156.4	49	39	0	0	20	70	0	0	0	0	0	0
162.6	53	45	0	0	20	70	0	0	0	0	0	1
160.9	51.9	47	0	0	20	70	0	0	0	1	2	0
159	50.6	49	0	0	20	70	0	0	0	1	0	0
164.3	53.4	53	0	0	20	70	0	0	0	0	0	0
163.3	53.7	24	0	0	20.1	70	0	0	0	1	0	0
162.4	53	30	0	0	20.1	70	0	0	0	1	0	0
172.3	59.8	36	0	0	20.1	70	0	0	0	0	0	0
159.1	50.8	41	0	0	20.1	70	0	0	1	1	0	0
150.5	45.5	48	0	0	20.1	70	0	0	0	0	0	0
162.2	52.9	50	0	0	20.1	70	0	0	0	0	0	0
155.1	44	56	0	0	20.1	70	0	0	0	0	0	0
167.6	56.4	20	1	0	20.1	70	0	0	0	1	1	0
174.8	61.4	24	1	0	20.1	70	0	0	0	0	0	0
161.5	52.5	47	1	0	20.1	70	0	0	0	0	0	0
161.9	52.8	62	1	0	20.1	70	0	0	0	0	0	0
149.8	45.4	54	0	0	20.2	70	0	0	0	1	0	0
154.6	48.2	57	0	0	20.2	70	0	1	0	0	0	1
156.5	49.5	68	0	0	20.2	70	0	0	0	0	0	1
158.2	50.7	27	0	0	20.3	70	0	0	0	1	0	0
153.3	47.8	29	0	0	20.3	70	0	0	0	1	0	0
166.9	56.5	42	0	0	20.3	70	0	0	0	0	0	0
154.4	48.3	46	0	0	20.3	70	0	0	0	1	0	0
157.6	50.4	48	0	0	20.3	70	0	0	0	0	0	0
152.8	47.6	39	0	0	20.4	70	0	0	0	0	0	0
161.5	53.9	45	0	0	20.4	70	0	0	0	0	0	0
160	52.3	48	0	0	20.4	70	0	0	0	0	0	1
156.1	49.6	48	0	0	20.4	70	0	0	0	1	0	0
160	52.2	53	0	0	20.4	70	0	0	0	0	0	1
170.2	59	23	1	0	20.4	70	0	0	0	0	1	0
153.1	47.8	61	1	0	20.4	70	0	0	0	1	1	0
168.2	58	28	0	0	20.5	70	0	0	0	1	0	0
163.2	54.7	45	0	0	20.5	70	0	0	0	0	0	1
168.6	58.4	46	0	0	20.5	70	0	0	0	1	0	0
163.1	54.5	54	1	1	20.5	70	0	0	0	2	1	0
159	52.2	46	0	0	20.6	70	0	0	0	0	0	1
165.5	65.9	22	0	0	20.7	70	0	0	1	0	0	0
157.1	51	23	0	0	20.7	70	0	0	0	0	0	0
158.6	52	39	0	0	20.7	70	0	0	0	1	0	0
153.1	48.6	41	0	0	20.7	70	0	0	0	1	1	1
157.2	51.2	42	0	0	20.7	70	0	0	0	0	0	0
156.3	50.6	51	0	0	20.7	70	0	0	0	1	0	0
164.4	55.9	27	1	0	20.7	70	0	0	0	1	0	0
161.2	54	41	0	0	20.8	70	0	0	0	1	0	0
165.9	57.2	42	0	0	20.8	70	0	0	0	0	0	0
162.7	54.4	52	0	0	20.8	70	0	0	0	1	0	0
150.5	47.2	61	0	0	20.8	70	0	0	0	0	0	0
160	53.6	39	0	0	20.9	70	0	0	0	1	0	0
156.1	51.2	49	0	0	21	70	0	0	0	1	0	1
171	61.4	41	1	0	21	70	0	0	0	1	0	0
170.3	61	58	1	0	21	70	0	0	0	1	0	0
160.4	54.4	43	0	0	21.1	70	0	0	0	1	0	0
157.2	52.2	47	0	0	21.1	70	0	0	1	1	1	0
157	51.9	48	0	0	21.1	70	0	0	1	1	0	0
160.6	54.5	56	0	0	21.1	70	0	0	0	0	0	1
175.3	64.9	39	1	0	21.1	70	0	0	0	1	1	1
165.5	58	62	0	0	21.2	70	0	0	0	0	0	1
167.1	59.4	46	0	0	21.3	70	0	0	0	0	0	1
150.9	48.5	50	0	0	21.3	70	0	0	0	0	0	1
160.3	54.8	52	0	0	21.3	70	0	0	0	0	0	1
161.2	55.7	47	0	0	21.4	70	0	0	0	0	0	0
159.8	55	34	0	0	21.5	70	0	0	0	1	1	0
148.9	47.8	68	0	0	21.6	70	1	1	0	0	0	0
159.3	55.1	44	0	0	21.7	70	0	0	0	0	0	0
152.4	50.5	56	0	0	21.7	70	0	0	0	1	2	1
156.5	53.1	68	0	0	21.7	70	0	0	0	0	0	1
158.6	54.8	45	0	0	21.8	70	0	0	0	0	0	0
156	53	47	0	0	21.8	70	0	0	0	0	0	0
158.6	55.1	48	0	0	21.9	70	0	0	0	1	0	0
160.6	52.7	53	0	0	21.9	70	0	0	1	1	0	0
159.5	55.8	66	0	0	21.9	70	0	0	1	0	0	1
163.7	58.6	49	1	0	21.9	70	0	0	0	1	0	1
154.3	50.5	61	0	0	22.2	70	0	0	0	0	0	0
167.9	63	31	0	0	22.3	70	0	0	0	0	1	0
148	48.8	42	0	0	22.3	70	0	0	1	1	0	0
150.2	50.2	61	0	0	22.3	70	0	1	0	0	0	1
150.5	50.6	69	0	0	22.3	70	0	0	1	0	0	1
147.3	48.9	42	0	0	22.5	70	0	0	0	0	0	0
152.4	52.4	55	0	0	22.6	70	0	0	0	0	0	0
157.2	56	48	0	0	22.7	70	0	0	0	1	0	1
168.4	64.6	52	1	0	22.8	70	0	0	1	1	0	0
152.2	53	52	0	0	22.9	70	0	0	1	0	0	1
156.5	57.8	44	0	0	23.6	70	0	0	0	1	0	0
149.7	54.1	60	0	0	24.1	70	0	0	0	0	0	0
162.7	47.3	42	1	0	17.9	70.5	0	0	0	1	0	0
164.1	49.6	44	0	0	18.4	70.5	0	0	1	1	0	0
157.9	46.5	40	0	0	18.9	70.5	0	0	0	1	0	0
163.6	51.6	51	0	0	19.2	70.5	0	0	0	1	0	1
165.4	53.1	37	0	0	19.4	70.5	0	0	0	1	0	0
161.7	55.9	35	0	0	19.7	70.5	0	0	1	2	1	0
155.4	49.1	33	0	0	20.3	70.5	0	0	0	1	0	1
153.2	48	53	0	0	20.5	70.5	0	0	0	1	0	1
163.9	44.6	43	0	0	16.6	71	0	0	0	0	0	0
170	48.3	32	0	0	16.7	71	0	0	0	1	0	0
168	52.1	66	1	0	16.7	71	1	0	0	2	2	0
170	48.6	44	0	0	16.8	71	0	0	0	1	0	1
170.1	49.9	39	0	0	17.2	71	0	0	0	0	1	0
154.4	41.5	50	0	0	17.4	71	0	0	0	0	0	0
165.1	47.8	39	0	0	17.5	71	0	0	0	1	0	0
172.6	52.2	47	1	0	17.5	71	0	0	0	1	2	0
156.3	43	53	0	0	17.6	71	0	0	0	1	0	0
173	53	37	1	0	17.7	71	0	0	0	0	1	1
162.7	47	33	0	0	17.8	71	0	0	0	1	0	0
152	41.2	45	0	0	17.8	71	0	0	1	0	0	0
187.7	62.8	31	1	0	17.8	71	0	0	0	0	0	0
167.9	50.4	58	0	0	17.9	71	1	0	0	2	0	0
160.1	45.3	43	0	0	18	71	0	0	0	0	0	0
169	51.5	64	1	0	18	71	0	0	0	0	0	1
158.8	45.4	66	0	1	18	71	0	0	0	0	0	1
160.2	46.4	33	0	0	18.1	71	0	0	0	0	0	0
161.8	47.7	28	0	0	18.2	71	0	0	0	1	0	0
159	46.1	43	0	0	18.2	71	0	0	0	1	0	0
162.4	48	46	0	0	18.2	71	0	0	0	0	0	1
163.3	48.9	32	0	0	18.3	71	0	0	0	1	0	1
159.6	46.5	36	0	0	18.3	71	0	0	0	0	0	0
166.5	52.4	39	0	0	18.3	71	0	0	0	0	0	1
161.9	47.9	50	0	0	18.3	71	0	0	0	1	0	0
157.8	48.4	52	0	0	18.3	71	0	0	0	1	0	0
161.7	47.9	63	1	0	18.3	71	0	0	0	0	0	1
155.2	44.4	56	0	0	18.4	71	0	0	0	0	0	1
160.5	47.7	49	0	0	18.5	71	0	0	0	0	0	0
176.7	57.7	57	1	0	18.5	71	0	0	0	0	0	0
165.3	54.9	69	1	0	18.5	71	0	0	1	0	2	0
156.7	45.6	35	0	0	18.6	71	0	0	0	1	0	0
147.1	40.2	66	0	0	18.6	71	0	0	0	0	0	1
166.7	51.8	57	1	0	18.6	71	0	0	0	1	0	1
163	49.8	24	0	0	18.7	71	0	0	0	1	0	0
167.9	52.1	32	0	0	18.7	71	0	0	0	0	0	0
158.4	47	34	0	0	18.7	71	0	0	0	1	0	0
163.2	49.7	43	0	0	18.7	71	0	0	0	0	0	0
169.2	53.6	49	0	0	18.7	71	0	0	0	0	0	0
156.5	45.8	60	0	0	18.7	71	0	0	0	0	0	0
162.4	49.7	32	0	0	18.8	71	0	0	0	0	1	1
163.5	47.7	54	0	0	18.8	71	0	0	0	0	0	0
161.1	47.8	39	0	0	18.9	71	0	0	0	0	1	0
167.7	63.7	47	0	0	18.9	71	0	0	0	0	0	0
166.5	52.4	39	1	0	18.9	71	0	0	0	1	1	0
161.8	51.6	27	0	0	19	71	0	0	0	1	0	0
163.8	51.1	37	0	0	19	71	0	0	0	0	0	0
161.8	49.7	46	0	0	19	71	0	0	1	1	0	1
163.6	50.8	47	0	0	19	71	0	0	0	1	0	0
170.5	55.6	53	1	0	19.1	71	0	0	0	0	0	0
168.6	78.2	49	0	0	19.2	71	0	0	1	1	0	0
165.4	52.9	51	0	0	19.3	71	0	0	0	0	0	1
157.1	48	41	0	0	19.4	71	0	0	1	1	1	0
166.6	53.8	43	0	0	19.4	71	0	0	1	1	1	0
161.7	50.6	52	0	0	19.4	71	0	0	0	1	0	1
153.9	45.9	73	0	0	19.4	71	0	0	0	0	0	0
155.8	47.4	58	0	0	19.5	71	0	0	0	0	0	1
153.9	46.3	77	0	0	19.5	71	0	0	0	0	0	1
160.8	50.6	37	0	0	19.6	71	0	0	1	0	0	0
165.1	53.3	48	0	0	19.6	71	0	0	0	0	0	1
159.2	49.6	49	0	0	19.6	71	0	0	0	0	0	0
161.6	51.4	39	0	0	19.7	71	1	0	0	1	1	0
159.5	50	44	0	0	19.7	71	0	0	1	1	0	0
156.6	48.2	48	0	0	19.7	71	0	0	1	0	0	0
163.4	52.5	48	0	0	19.7	71	0	0	0	0	0	0
149.6	47.2	55	0	0	19.7	71	0	0	0	0	0	0
161.1	51	56	0	0	19.7	71	0	0	0	0	0	1
159.7	50.3	57	1	0	19.7	71	0	0	1	0	1	1
167	55.2	49	0	0	19.8	71	0	0	0	1	0	1
154.1	51.5	49	0	0	19.8	71	0	0	0	1	0	1
156.8	48.8	50	0	0	19.8	71	0	0	0	2	1	0
160.1	50.7	58	0	0	19.8	71	0	0	1	1	0	1
161.2	49.8	33	0	0	19.9	71	0	0	0	0	0	0
164.1	53.5	36	0	0	19.9	71	0	0	0	1	0	0
168.1	56.5	40	1	0	20	71	0	0	0	1	1	0
165.3	55	26	0	0	20.1	71	0	0	0	1	0	0
155.5	48.6	36	0	0	20.1	71	0	0	0	0	0	0
154.9	48.2	46	0	0	20.1	71	0	0	0	0	0	0
163.1	53.6	47	0	0	20.1	71	0	0	0	1	0	0
158.8	55.3	34	0	0	20.2	71	0	0	0	1	0	0
159.2	51.3	37	0	0	20.2	71	0	0	1	1	0	0
157.2	50	41	0	0	20.2	71	0	0	0	0	0	0
155.8	49.5	50	1	0	20.2	71	0	0	0	1	1	0
152.8	47.5	34	0	0	20.3	71	0	0	0	0	1	0
159.5	57.2	47	0	0	20.3	71	0	0	0	1	0	0
160.8	52.8	31	0	0	20.4	71	0	0	0	0	0	0
156.6	50.1	39	0	0	20.4	71	0	0	0	1	0	0
148.6	45	44	0	0	20.4	71	0	0	0	1	0	0
172	60.3	49	1	0	20.4	71	0	0	0	1	2	0
162.4	54.1	35	0	0	20.5	71	0	0	0	0	0	0
156.2	47.9	46	0	0	20.5	71	0	0	0	0	0	0
157.6	51	62	0	0	20.5	71	0	0	0	1	0	0
148.2	45	67	0	0	20.5	71	0	0	0	0	0	0
152.9	48.2	38	0	0	20.6	71	0	0	0	1	0	0
153.2	48.4	41	0	0	20.6	71	0	0	0	0	0	0
155.5	49.7	48	0	0	20.6	71	0	0	0	0	0	0
149.9	46.3	73	0	0	20.6	71	0	0	0	0	0	1
164.8	63.4	59	1	0	20.7	71	0	0	0	0	0	1
158.8	52.6	48	0	0	20.9	71	0	0	0	0	0	0
171	61.2	28	1	0	20.9	71	0	0	0	1	0	0
154.5	50.3	68	0	0	21.1	71	0	0	0	0	0	1
157.5	52.9	46	0	0	21.3	71	0	0	0	0	0	0
155.4	51.7	59	0	0	21.3	71	0	0	0	2	0	1
160.5	55.2	43	0	0	21.4	71	0	0	0	1	0	0
164.9	58.2	49	0	0	21.4	71	0	0	0	0	0	1
157.1	52.4	56	0	0	21.4	71	0	0	0	1	0	0
160	56	52	0	0	21.5	71	0	0	0	0	0	1
163.1	57.4	37	0	0	21.6	71	0	0	0	1	0	0
160.4	55.5	40	0	0	21.6	71	0	0	0	1	0	1
156.4	53.1	50	0	0	21.7	71	0	0	1	0	0	1
162.3	58.1	46	0	0	22.1	71	0	0	1	1	1	0
155.2	53.2	46	0	0	22.1	71	0	0	0	0	1	0
162.6	59	52	0	0	22.3	71	0	0	0	1	0	1
157	55	58	0	0	22.3	71	0	0	0	0	0	0
153.8	52.7	59	0	0	22.3	71	0	0	0	1	0	1
170.5	64.7	27	1	0	22.3	71	0	0	0	1	0	1
157.4	56	53	0	0	22.6	71	1	0	0	0	0	1
162	59.4	61	1	0	22.6	71	0	0	0	0	0	0
151.7	52.2	47	0	0	22.7	71	0	0	0	1	0	1
154.3	54	57	0	0	22.7	71	0	0	0	1	1	0
149.1	51.2	49	0	0	23	71	0	0	0	1	0	0
168.2	65.8	47	1	0	23.3	71	0	0	0	1	2	0
161.7	61.4	52	0	0	23.5	71	0	0	0	1	0	0
156	57.8	33	0	0	23.8	71	0	0	0	0	0	0
157.8	59.2	45	0	0	23.8	71	0	0	1	1	0	0
155.6	46.2	62	0	0	19.1	71.5	0	0	0	0	0	1
154.8	54.2	28	0	0	19.3	71.5	0	0	0	0	0	0
162	52	29	0	0	19.8	71.5	0	0	0	0	0	0
159	50.1	41	0	0	19.8	71.5	0	0	0	1	0	0
157.3	49	50	0	0	19.8	71.5	0	0	0	0	0	0
154	47.3	48	0	0	19.9	71.5	0	0	0	0	0	0
156.3	48.9	42	0	0	20	71.5	0	0	0	1	1	0
163.1	52.1	69	1	0	20	71.5	0	0	0	1	2	0
152.4	49.2	59	0	0	21.2	71.5	0	0	1	0	0	1
149.5	62.9	45	0	0	21.4	71.5	0	0	0	0	0	0
173.7	65.1	24	1	0	21.6	71.5	0	0	0	0	0	1
168.7	61.5	63	1	0	21.6	71.5	0	0	1	0	0	0
158.4	40.2	45	0	0	16	72	0	0	0	1	0	0
153.1	60.4	78	0	0	16.7	72	0	0	0	0	0	0
176.5	53.1	48	1	0	17	72	0	0	0	0	0	0
165	46.6	58	0	0	17.1	72	0	0	0	0	0	1
163.3	45.8	52	0	0	17.2	72	0	0	0	0	0	0
187.9	61	42	1	0	17.3	72	0	0	0	1	1	0
161.9	45.5	49	0	0	17.4	72	0	0	0	0	0	0
169.5	50.3	27	0	0	17.5	72	0	0	0	1	0	0
159	44.5	41	0	0	17.6	72	0	0	0	0	0	0
158.4	44.2	46	0	0	17.6	72	0	0	1	0	0	0
163.4	46.9	52	0	0	17.6	72	0	0	1	2	1	0
183.3	59.6	35	0	0	17.7	72	0	0	0	1	0	0
162.6	47	42	0	0	17.8	72	0	0	1	0	0	0
164.3	48.1	47	0	0	17.8	72	0	0	0	0	1	0
160.1	45.8	44	0	0	17.9	72	0	0	1	0	0	0
162.7	47.3	55	0	0	17.9	72	0	1	0	0	0	1
167.2	50.1	63	0	0	17.9	72	0	0	0	0	0	1
158.5	45.2	44	0	0	18	72	0	0	0	0	0	0
156.8	68.4	39	0	0	18.1	72	0	0	1	1	0	0
172	53.5	41	0	0	18.1	72	0	0	1	1	0	1
156.8	44.4	45	0	0	18.1	72	0	0	0	1	0	0
151.7	41.7	62	0	0	18.1	72	0	0	0	0	0	1
161.9	50.1	42	0	0	18.3	72	0	0	0	1	0	0
165.9	50.4	50	0	0	18.3	72	0	0	0	0	0	0
186.4	63.6	24	1	0	18.3	72	0	0	0	1	1	0
161.5	72.2	52	0	0	18.4	72	0	0	0	0	0	1
150.6	41.8	58	0	0	18.4	72	0	0	0	0	0	0
156.2	45.1	51	0	0	18.5	72	0	0	0	1	0	1
156.7	45.5	57	0	0	18.5	72	0	0	0	1	0	1
149.1	41.2	73	0	0	18.5	72	1	0	0	0	0	0
157.9	46.3	31	0	0	18.6	72	0	0	0	1	0	1
151.4	54.5	43	0	0	18.6	72	0	0	0	0	0	1
156.7	45.6	50	0	0	18.6	72	0	0	0	0	0	1
163.8	50.3	36	0	0	18.7	72	0	0	0	0	0	0
159.9	47.7	41	0	0	18.7	72	0	0	0	0	0	0
165.7	51.4	42	0	0	18.7	72	0	0	0	1	0	0
162.9	49.7	44	0	0	18.7	72	0	0	0	0	0	1
165.9	51.8	25	0	0	18.8	72	0	0	0	1	0	0
158.6	47.4	46	0	0	18.8	72	0	0	0	0	0	0
161.2	48.8	46	0	0	18.8	72	0	0	0	1	0	0
178.6	59.9	53	1	0	18.8	72	0	0	0	0	0	0
158.7	47.7	33	0	0	18.9	72	0	0	0	0	0	0
156.4	46.2	35	0	0	18.9	72	0	0	0	1	0	0
163	50.2	38	0	0	18.9	72	0	0	0	0	0	0
174.2	56.1	42	0	0	18.9	72	0	0	0	0	0	0
162.5	50	43	0	0	18.9	72	0	0	0	1	0	1
159.9	48.4	46	0	0	18.9	72	0	0	0	1	0	0
155.2	45.6	48	0	0	18.9	72	0	0	0	1	0	0
159.3	48	49	0	0	18.9	72	0	0	0	1	0	0
169.6	54.4	53	0	0	18.9	72	0	0	0	1	0	1
163.5	50.7	35	0	0	19	72	0	0	0	1	0	0
169.5	54.5	35	0	0	19	72	0	0	0	1	0	0
161	49.3	42	0	0	19	72	0	0	0	0	0	0
171.6	56.3	30	0	0	19.1	72	0	0	0	1	0	0
157.1	47.1	34	0	0	19.1	72	0	0	0	1	0	0
161.4	47.3	35	0	0	19.1	72	0	0	0	1	1	0
163.8	51.3	38	0	0	19.1	72	0	0	0	1	0	0
152.3	44.2	39	0	0	19.1	72	0	0	0	0	0	0
167.3	53.6	40	0	0	19.2	72	0	0	0	0	0	0
161.7	53.8	61	0	0	19.2	72	0	0	0	1	0	1
168.7	54.6	40	1	0	19.2	72	0	0	0	1	1	0
180.7	62.7	45	1	0	19.2	72	0	0	1	1	0	1
166.5	64.8	27	0	0	19.3	72	0	0	0	1	0	0
161	49.9	30	0	0	19.3	72	0	0	1	1	1	0
164.8	52.4	39	0	0	19.3	72	0	0	0	1	1	1
160.7	49.8	43	0	0	19.3	72	0	0	0	1	2	0
164.7	53.5	44	0	0	19.3	72	0	0	1	1	0	1
163.7	50.6	64	0	0	19.3	72	0	0	1	1	0	1
152.5	44.9	75	0	0	19.3	72	0	0	0	0	1	0
161.1	50.3	30	0	0	19.4	72	0	0	0	1	0	0
162.9	51.4	54	0	0	19.4	72	0	0	0	1	0	1
173.3	58.3	52	1	0	19.4	72	0	0	0	1	2	1
168.7	57.2	64	1	0	19.4	72	0	0	0	1	1	0
161	50.6	42	0	0	19.5	72	0	0	0	0	0	0
155.6	47.2	56	0	0	19.5	72	0	0	0	0	0	0
165.7	53.5	39	1	0	19.5	72	0	0	0	0	1	0
172.6	58.2	48	1	0	19.5	72	0	0	0	1	0	0
172.8	58.2	51	1	0	19.5	72	0	0	0	1	0	1
164	52.8	26	0	0	19.6	72	0	0	0	0	0	0
156.7	48.2	38	0	0	19.6	72	0	0	0	1	0	0
158.1	48.9	41	0	0	19.6	72	0	0	1	1	2	0
155.1	47.1	45	0	0	19.6	72	0	0	0	0	0	0
161.9	51.3	51	0	0	19.6	72	0	0	1	0	0	0
153.4	60	58	0	0	19.6	72	0	0	0	1	0	1
159.2	59.5	59	0	0	19.6	72	0	0	1	0	0	0
156.3	47.8	67	0	0	19.6	72	0	0	1	2	0	0
162.3	52	28	0	0	19.7	72	0	0	0	1	0	0
162.2	51.9	32	0	0	19.7	72	0	0	0	1	0	0
161.2	51.3	36	0	0	19.7	72	0	0	0	0	0	0
156.2	47.9	58	0	0	19.7	72	0	0	0	1	0	1
161.5	51.4	65	0	0	19.7	72	0	0	0	0	0	1
161.2	51.5	38	0	0	19.8	72	0	0	0	1	0	0
166	54.6	43	0	0	19.8	72	0	0	0	0	0	0
162.2	52.2	45	0	0	19.8	72	0	0	0	1	0	1
161.2	53.7	59	0	0	19.8	72	0	0	1	1	0	0
162.4	52.3	62	0	0	19.8	72	0	0	0	1	0	0
158.1	49.4	68	0	0	19.8	72	0	0	1	0	0	1
160.1	50.9	36	0	0	19.9	72	0	0	0	1	0	0
155.1	47.9	47	0	0	19.9	72	0	0	0	0	0	0
152.5	46.2	58	0	0	19.9	72	0	0	0	0	0	0
183.6	67	40	1	0	19.9	72	0	0	0	0	0	0
166.4	55.3	31	0	0	20	72	0	0	0	1	1	1
153.9	47.4	31	0	0	20	72	0	0	0	0	0	0
165.3	54.6	37	0	0	20	72	0	0	0	1	0	0
157.8	49.8	43	0	0	20	72	0	0	0	0	0	0
150.3	45.1	67	0	0	20	72	0	0	0	0	0	0
163.9	52.8	50	1	0	20	72	0	0	0	0	0	0
160.8	52.1	36	0	0	20.1	72	0	0	0	0	0	1
161.5	52.4	36	0	0	20.1	72	0	0	0	0	0	0
161.2	52.3	45	0	0	20.1	72	0	0	0	1	0	1
161.9	50.2	59	0	0	20.1	72	0	0	0	1	0	0
154.3	47.9	62	0	0	20.1	72	0	0	0	1	0	0
174.7	61.2	51	1	0	20.1	72	0	0	1	0	1	1
157.6	50.2	39	0	0	20.2	72	0	0	0	1	0	0
164	54.4	40	0	0	20.2	72	0	0	1	0	0	1
163.4	53.9	41	0	0	20.2	72	0	0	0	1	0	0
161.3	52.6	43	0	0	20.2	72	0	0	0	0	0	0
161.8	53	43	0	0	20.2	72	0	0	0	1	0	0
166	58.9	48	0	0	20.2	72	0	0	0	0	0	1
156	49.2	50	0	0	20.2	72	0	0	1	1	0	0
164.6	54.6	50	0	0	20.2	72	0	0	0	0	0	0
173.7	60.9	43	1	0	20.2	72	0	0	0	1	1	1
157.5	50.3	34	0	0	20.3	72	0	0	0	0	0	0
167.9	57.3	39	0	0	20.3	72	0	0	0	1	1	0
163.2	54	39	0	0	20.3	72	0	0	0	0	2	0
154.8	49	33	0	0	20.4	72	0	0	0	1	1	0
160	52.1	53	0	0	20.4	72	0	0	0	0	0	0
156.7	50.3	31	0	0	20.5	72	0	0	0	1	0	0
165.9	56.5	48	0	0	20.5	72	0	0	0	1	0	1
154.4	48.8	50	0	0	20.5	72	0	0	1	1	0	1
150.9	46.7	55	0	0	20.5	72	0	0	1	0	0	0
157.8	51	55	0	0	20.5	72	0	0	0	0	0	0
164.8	66.9	56	0	0	20.5	72	0	0	0	1	0	0
144.9	52.8	62	0	0	20.5	72	0	0	0	0	0	1
155.9	49.8	63	0	0	20.5	72	0	0	0	0	0	0
163	54.8	35	0	0	20.6	72	0	0	0	1	0	0
161.3	53.6	44	0	0	20.6	72	0	0	0	1	0	0
156.4	50.3	50	0	0	20.6	72	0	0	1	0	0	0
163.5	55.2	52	0	0	20.6	72	0	0	0	0	2	0
160.5	53.4	23	0	0	20.7	72	0	0	0	0	0	0
165.7	56.8	26	0	0	20.7	72	0	0	1	1	0	0
161.3	65.9	41	0	0	20.7	72	0	0	1	1	0	0
168.1	58.5	28	1	0	20.7	72	0	0	0	0	2	0
176.6	64.6	54	1	0	20.7	72	0	0	0	2	2	1
166.5	64.7	38	0	0	20.8	72	0	0	0	1	0	0
164.7	56.3	41	0	0	20.8	72	0	0	0	1	0	1
167.9	62.6	53	1	0	20.8	72	0	0	0	1	0	0
163.4	61.8	50	0	0	20.9	72	0	0	0	0	0	0
158.7	52.8	47	0	0	21	72	0	0	0	1	0	1
157.9	52.3	48	0	0	21	72	0	0	0	1	0	0
160.3	53.9	51	0	0	21	72	0	0	0	1	0	1
173.4	63.1	30	1	0	21	72	0	0	0	0	0	1
170.6	61.2	38	1	0	21	72	0	0	0	1	0	0
159.6	53.7	20	0	0	21.1	72	0	0	0	0	0	0
148.8	46.7	60	0	0	21.1	72	0	0	0	1	0	0
168.6	59.9	49	1	0	21.1	72	0	0	0	0	0	1
162.9	56.1	54	1	0	21.1	72	0	0	0	0	0	1
154.8	50.9	43	0	0	21.2	72	0	0	1	0	0	1
167.7	59.6	34	1	0	21.2	72	0	0	1	1	0	1
154.8	48.2	31	0	0	21.3	72	0	0	0	0	0	0
157.2	52.8	35	0	0	21.4	72	0	0	0	0	0	0
158.8	47.3	52	0	0	21.4	72	0	0	0	1	0	0
156.1	52.1	58	0	0	21.4	72	0	0	1	0	0	0
163.4	63.5	63	1	0	21.4	72	0	0	0	1	0	1
148.5	47.5	58	0	0	21.5	72	0	0	0	0	0	0
144.9	44.9	69	0	0	21.5	72	0	0	0	0	0	0
157.4	53.4	31	0	0	21.6	72	0	0	0	1	0	1
151.7	49.6	48	0	0	21.6	72	0	0	0	0	0	0
171.1	63.2	23	1	0	21.6	72	0	0	0	0	1	0
153.7	51.3	30	0	0	21.7	72	0	0	0	0	0	0
156.9	53.5	39	0	0	21.7	72	0	0	0	1	0	0
159.6	55.4	45	0	0	21.7	72	0	0	0	0	0	0
156.2	53.3	47	0	0	21.8	72	0	0	0	0	0	0
159.7	55.9	54	0	0	21.9	72	0	0	0	1	0	1
164.7	59.3	50	1	0	21.9	72	0	0	1	0	0	0
157	57.5	52	0	0	22	72	0	0	1	0	0	0
150.3	49.6	55	0	0	22	72	1	0	1	1	0	0
160.7	57.1	29	0	0	22.1	72	0	0	0	1	0	0
158.6	55.6	48	0	0	22.1	72	0	0	0	0	0	0
144.5	46.1	48	0	0	22.1	72	0	0	0	0	0	0
152.8	54.6	55	0	0	22.1	72	0	0	1	0	0	1
154.3	52.7	60	1	0	22.1	72	0	0	0	0	0	1
144.8	46.6	49	0	0	22.2	72	0	0	0	1	0	0
173.6	67	27	1	0	22.2	72	0	0	0	0	0	0
163.5	62.4	49	1	0	22.2	72	0	0	0	0	0	1
162	58.2	70	1	0	22.2	72	1	0	1	1	1	1
160.8	59.2	38	0	0	22.4	72	0	0	0	1	0	0
151.9	51.6	49	0	0	22.4	72	0	0	0	1	0	1
146.6	48.1	52	0	0	22.4	72	0	0	0	0	0	0
149.7	50.3	64	0	0	22.4	72	0	0	0	0	0	1
168	88.3	27	1	0	22.4	72	0	0	0	1	0	1
155	53.8	58	1	0	22.4	72	0	0	0	1	0	0
150.8	51.4	45	0	0	22.6	72	0	0	0	1	0	0
141.8	45.5	67	0	0	22.6	72	0	0	0	0	0	0
155.1	54.6	37	0	0	22.7	72	0	0	0	1	0	1
145.6	47.8	52	0	0	22.9	72	0	0	1	0	0	0
145.6	49	78	0	0	23.1	72	0	0	0	0	0	1
175.6	70	44	1	0	23.1	72	0	0	1	1	0	0
154.3	57.5	49	0	0	24.2	72	0	0	0	0	0	1
149	56.1	67	0	0	25.1	72	0	0	0	0	0	0
158.3	64	67	0	0	25.5	72	0	0	0	0	0	1
158.4	44.2	41	0	0	17.6	72.5	0	0	0	0	0	0
167	49.3	34	0	0	17.7	72.5	0	0	0	1	0	0
173.6	54.6	44	1	0	17.7	72.5	0	0	1	1	1	0
167.7	50.6	39	0	0	18	72.5	0	0	0	0	0	0
173.7	54.5	35	1	0	18.1	72.5	0	0	0	1	2	0
164.9	51.6	30	0	0	19	72.5	0	0	0	1	0	0
158.6	48	56	0	0	19.1	72.5	0	0	0	0	0	0
160.4	49.9	21	0	0	19.4	72.5	0	0	0	1	0	1
171.9	57.6	29	0	0	19.5	72.5	0	0	1	1	0	0
157.2	48.3	67	0	0	19.5	72.5	1	1	0	0	0	0
161.4	51	49	0	0	19.6	72.5	0	0	0	1	1	0
177.9	67.6	69	1	0	19.7	72.5	0	0	0	1	0	1
155	48	24	0	0	20	72.5	0	0	0	1	0	0
152.6	46.7	63	0	0	20.1	72.5	0	0	0	0	0	0
156.3	49.3	39	0	0	20.2	72.5	0	0	0	0	0	0
155.2	49.1	41	0	0	20.4	72.5	0	0	0	1	0	0
167.5	57.7	25	1	0	20.6	72.5	0	0	0	1	0	0
157	52.1	48	0	0	21.1	72.5	0	0	0	0	0	0
157.1	52.7	40	0	0	21.4	72.5	0	0	0	0	0	0
164.2	58.3	36	1	0	21.6	72.5	0	0	0	1	0	0
162.5	84.3	54	0	0	22.1	72.5	0	0	0	1	0	1
161.7	45.1	55	0	0	17.2	73	0	0	0	0	0	0
171.6	51	57	0	0	17.3	73	0	0	0	0	0	0
166.5	48.1	29	0	0	17.4	73	0	0	0	0	0	0
170.8	50.9	57	0	0	17.4	73	0	0	0	0	0	0
174.1	53.6	28	1	0	17.5	73	0	0	0	0	0	0
173.2	53.9	43	0	0	17.7	73	0	0	0	1	0	0
172.7	53.2	41	0	0	17.8	73	0	0	0	0	0	1
164	47.8	42	0	0	17.8	73	0	0	0	1	0	1
166.7	49.6	49	0	0	17.8	73	0	0	0	1	0	0
174.4	54.1	29	1	0	17.8	73	0	0	0	0	0	0
161.7	57.8	39	0	0	17.9	73	0	0	0	0	0	0
164.9	47.2	44	0	0	17.9	73	0	0	0	0	0	0
152.8	41.8	67	0	0	17.9	73	0	0	1	0	0	0
173.3	54.1	30	0	0	18	73	0	0	0	1	0	0
165.8	49.6	36	0	0	18	73	0	0	0	1	0	0
164	48.3	56	0	0	18	73	0	0	0	0	0	0
159.7	45.9	58	0	0	18	73	1	0	0	0	0	0
160.3	46.4	39	0	0	18.1	73	0	0	0	1	0	0
163.1	48.2	46	0	0	18.1	73	0	0	0	0	0	0
171	53.3	41	0	0	18.2	73	0	0	0	0	0	0
160.7	47.3	36	0	0	18.3	73	0	0	0	0	0	0
157.7	45.4	37	0	0	18.3	73	0	0	0	1	0	0
159.1	46.4	40	0	0	18.3	73	0	0	0	1	0	0
173.6	55	52	1	0	18.3	73	0	0	0	0	0	0
171.1	53.8	59	1	0	18.3	73	0	0	1	0	1	1
158.5	46.1	46	0	0	18.4	73	0	0	0	1	0	1
160.8	47.6	46	0	0	18.4	73	0	0	0	0	0	0
167.4	51.6	26	1	0	18.4	73	0	0	0	0	0	0
171.5	54.3	36	0	0	18.5	73	0	0	0	0	0	0
167.4	72.7	33	1	0	18.5	73	0	0	0	1	1	0
157.3	46	38	0	0	18.6	73	0	0	0	0	0	0
156.3	45.5	44	0	0	18.6	73	0	0	0	1	0	0
169.6	53.6	45	0	0	18.6	73	0	0	0	1	0	0
163.7	55.8	65	0	0	18.6	73	0	0	0	1	0	1
169.7	53.5	41	1	0	18.6	73	0	0	0	2	2	0
170.5	54.2	45	1	0	18.6	73	0	0	1	1	0	0
166.8	51.7	49	1	0	18.6	73	1	0	0	1	0	1
172.4	56.1	51	1	0	18.6	73	0	0	0	1	1	0
164.3	50.6	30	0	0	18.7	73	0	0	0	1	0	0
166.9	52	35	0	0	18.7	73	0	0	0	1	1	0
171	54.7	52	0	0	18.7	73	0	0	0	0	0	0
166	52.2	60	0	0	18.9	73	0	0	0	0	0	1
185.4	65	37	1	0	18.9	73	0	0	0	1	1	0
173.8	57	41	1	0	18.9	73	0	0	0	1	1	0
156.1	46.2	21	0	0	19	73	0	0	0	0	0	0
170.7	55.5	24	0	0	19	73	0	0	0	1	0	0
166.8	52.8	28	0	0	19	73	0	0	0	0	0	0
173.6	57.2	41	0	0	19	73	1	0	0	1	1	0
156.8	46.7	48	0	0	19	73	0	0	0	0	0	1
157.6	58.6	51	0	0	19	73	0	0	0	0	0	0
180.1	61.7	33	1	0	19	73	0	0	0	1	0	0
164.9	52	37	0	0	19.1	73	0	0	0	0	0	0
163.4	50.9	39	0	0	19.1	73	0	0	0	1	1	0
164.4	51.5	40	0	0	19.1	73	0	0	0	0	1	0
162.6	50.7	36	0	0	19.2	73	0	0	0	0	0	0
156.8	47.2	39	0	0	19.2	73	1	0	0	0	0	0
167.5	53.8	42	0	0	19.2	73	0	0	0	0	0	1
153.4	45.5	58	0	0	19.3	73	0	0	1	0	0	1
151.4	44.3	59	0	0	19.3	73	0	0	0	0	0	0
165.7	53.1	63	0	0	19.3	73	0	0	0	0	0	0
163.6	52	51	1	0	19.4	73	0	0	0	1	0	0
157.1	47.9	60	1	0	19.4	73	0	0	0	2	1	1
159.3	49.6	31	0	0	19.5	73	0	0	1	1	0	0
158.7	49.1	36	0	0	19.5	73	0	0	0	1	0	0
155.4	47	45	0	0	19.5	73	0	0	0	1	0	0
154.3	46.4	51	0	0	19.5	73	0	0	0	0	0	0
161	52.3	51	0	0	19.5	73	0	0	0	1	2	0
166.2	53.9	56	0	0	19.5	73	1	0	0	1	0	0
150.9	44.5	60	0	0	19.5	73	1	1	0	0	0	1
152.4	45.2	66	0	0	19.5	73	1	0	0	0	0	0
174.9	59.7	47	1	0	19.5	73	0	0	0	1	0	0
173.4	58.5	66	1	0	19.5	73	0	0	0	0	0	0
166.7	54.4	28	0	0	19.6	73	0	0	0	0	0	0
156.6	48.1	31	0	0	19.6	73	0	0	0	1	0	0
163.6	52.4	51	0	0	19.6	73	0	0	0	1	2	1
160.2	50.2	53	0	0	19.6	73	0	0	0	1	0	0
154.5	46.9	61	0	0	19.6	73	0	0	0	0	0	0
147.9	42.8	68	0	0	19.6	73	0	0	0	1	0	1
164.7	53.3	66	1	0	19.6	73	0	0	0	1	2	0
157.1	48.6	39	0	0	19.7	73	0	0	0	0	0	1
170.1	56.9	41	0	0	19.7	73	0	0	0	1	0	1
161.8	51.6	44	0	0	19.7	73	0	0	0	1	1	0
167.3	55.2	53	0	0	19.7	73	0	0	0	1	0	1
151.3	44.3	64	0	0	19.7	73	0	0	0	0	0	0
167.4	57.3	49	1	0	19.7	73	0	0	0	1	0	0
158.2	49.6	37	0	0	19.8	73	0	0	0	1	0	0
163.8	51.7	37	0	0	19.8	73	0	0	0	0	0	0
162.5	52.4	53	0	0	19.8	73	0	0	0	0	0	0
172	58.7	38	1	0	19.8	73	0	0	1	1	0	1
181.8	65.6	40	1	0	19.8	73	0	0	1	0	0	0
158.8	50.1	33	0	0	19.9	73	0	0	0	1	0	0
149.1	44.3	38	0	0	19.9	73	0	0	0	0	0	0
157.1	49.1	70	0	0	19.9	73	0	0	0	1	0	0
175.7	61.3	50	1	0	19.9	73	1	0	1	1	0	1
159.6	50.9	36	0	0	20	73	0	0	0	0	0	0
160.2	51.4	36	0	0	20	73	0	0	0	0	0	0
160.1	51.2	47	0	0	20	73	0	0	1	0	0	0
167.2	67.3	51	0	0	20	73	1	0	1	1	0	0
156.7	46.6	55	0	0	20	73	0	0	0	0	0	0
168.1	56.4	27	1	0	20	73	0	0	0	1	1	0
165.7	54.8	50	1	0	20	73	0	0	0	0	2	0
171.1	58.5	22	0	1	20	73	0	0	0	0	0	0
161.9	52.8	33	0	0	20.1	73	0	0	0	1	0	0
175.6	81.5	35	0	0	20.1	73	0	0	0	0	0	0
159.8	51.2	42	0	0	20.1	73	0	0	0	0	0	1
161.4	52.4	50	0	0	20.1	73	0	0	0	0	0	1
152	46.5	68	0	0	20.1	73	0	0	1	0	0	1
175	61.6	35	1	0	20.1	73	0	0	0	1	2	0
176.5	62.5	48	1	0	20.1	73	0	0	0	1	0	1
159.9	51.6	33	0	0	20.2	73	0	0	0	1	0	0
161.1	52.4	68	0	0	20.2	73	0	0	0	0	0	1
170	58.5	62	1	1	20.2	73	0	0	0	2	2	0
154.9	48.7	22	0	0	20.3	73	0	0	0	0	0	0
171.3	59.6	25	0	0	20.3	73	0	0	0	0	0	0
157.9	77.8	41	0	0	20.3	73	0	0	0	0	0	0
154.9	48.8	58	0	0	20.3	73	0	0	1	0	0	0
158.5	50.9	63	0	0	20.3	73	0	0	1	0	0	1
157.4	50.5	38	0	0	20.4	73	0	0	0	1	0	1
155.3	49.2	41	0	0	20.4	73	0	0	0	1	0	0
159.3	51.8	45	0	0	20.4	73	0	0	0	1	0	0
159.4	51.9	45	0	0	20.4	73	0	0	0	1	0	0
156.1	49.6	47	0	0	20.4	73	0	0	0	0	0	0
164.3	55	49	0	0	20.4	73	0	0	0	1	0	0
156.9	50.1	51	0	0	20.4	73	0	0	0	0	0	0
169.4	58.4	52	0	0	20.4	73	1	0	0	0	0	0
154.9	49	57	0	0	20.4	73	0	0	0	0	0	0
154.9	49	72	0	0	20.4	73	0	0	0	0	0	0
162.5	53.8	48	1	0	20.4	73	0	0	0	0	0	0
168.6	58	66	1	0	20.4	73	1	0	0	1	0	0
157.1	50.7	47	0	0	20.5	73	0	0	0	0	0	0
173.6	61.9	48	1	0	20.5	73	1	0	0	0	0	1
164	55.4	42	0	0	20.6	73	0	0	0	0	0	1
160.1	52.8	46	0	0	20.6	73	0	0	0	1	0	0
161.7	53.8	46	0	0	20.6	73	0	0	0	1	0	1
162.8	54.6	48	0	0	20.6	73	0	0	0	0	0	0
163.2	55.2	42	0	0	20.7	73	0	0	1	1	0	0
153.2	48.7	45	0	0	20.7	73	0	0	0	0	0	1
173.5	64.6	59	0	0	20.7	73	0	0	0	1	0	1
160	53	65	0	0	20.7	73	0	0	0	0	0	0
162.3	54.6	57	1	0	20.7	73	0	0	1	1	2	0
148.4	45.9	33	0	0	20.8	73	0	0	0	1	0	0
165.3	59.5	41	0	0	20.8	73	0	0	0	1	0	0
169.8	74.5	41	0	0	20.8	73	0	0	1	1	1	1
165.7	57.1	42	0	0	20.8	73	0	0	0	1	0	0
160.4	53.4	48	0	0	20.8	73	0	0	0	0	0	0
169	59.5	49	1	0	20.8	73	0	0	0	1	2	0
162.7	53.2	46	0	0	20.9	73	0	0	0	0	0	0
168.8	59.6	50	0	0	20.9	73	0	0	0	1	0	1
157.7	51.9	53	0	0	20.9	73	0	0	0	1	0	1
172.4	62.1	43	1	0	20.9	73	0	0	0	1	1	0
159.4	53.2	67	1	0	20.9	73	0	0	0	1	1	1
168.3	59.4	21	0	0	21	73	0	0	0	0	0	0
159.4	53.4	40	0	0	21	73	0	0	0	0	0	0
156	51.1	42	0	0	21	73	0	0	0	1	0	0
157.2	52	46	0	0	21	73	0	0	0	1	0	0
159.9	53.6	46	0	0	21	73	0	0	0	1	1	0
155.7	51	50	0	0	21	73	0	0	0	0	0	0
162.8	55.6	50	0	0	21	73	0	0	0	0	0	0
156.9	51.7	70	0	0	21	73	0	0	0	0	0	1
155	50.8	44	0	0	21.1	73	0	0	0	0	0	0
161.8	55.2	45	0	0	21.1	73	0	0	0	0	0	0
169.4	60.6	49	1	0	21.1	73	0	0	0	0	0	1
164.9	57.7	36	0	0	21.2	73	0	0	0	0	0	0
158.3	53.2	50	0	0	21.2	73	0	0	0	0	0	0
158.1	53	62	0	0	21.2	73	0	0	0	0	0	1
171.1	62.2	33	1	0	21.2	73	0	0	0	0	0	1
167.4	65.1	62	1	0	21.2	73	1	1	0	0	0	1
159.2	55.4	35	0	0	21.3	73	0	0	0	0	0	1
160.8	55.2	44	1	0	21.3	73	0	0	1	1	0	0
158.4	53.7	38	0	0	21.4	73	0	0	0	1	0	0
160.2	54.9	44	0	0	21.4	73	0	0	0	1	0	0
154.4	51	53	0	0	21.4	73	0	0	0	0	0	1
158	53.6	51	0	0	21.5	73	0	0	0	0	0	0
150.9	48.5	55	0	0	21.5	73	0	0	1	1	0	0
150	48.3	70	0	0	21.5	73	1	0	0	0	0	1
153.6	50.8	64	1	0	21.5	73	0	0	1	1	0	1
160.1	55.4	33	0	0	21.6	73	0	0	0	1	0	0
159.8	55.1	52	0	0	21.6	73	0	0	0	1	0	0
152.6	50.4	63	0	0	21.6	73	1	0	0	0	0	0
154.3	51.5	67	0	0	21.6	73	0	0	0	0	0	1
177.4	68.1	44	1	0	21.6	73	0	0	0	1	0	0
163.8	58	66	1	0	21.6	73	0	0	0	1	0	1
156.8	53.3	51	0	0	21.7	73	0	0	0	1	1	0
165.1	59.1	55	0	0	21.7	73	0	0	1	1	0	0
153.8	51.6	54	0	0	21.8	73	0	0	0	0	0	1
158.8	55	57	0	0	21.8	73	0	0	0	1	0	0
168.8	64.4	44	1	0	21.8	73	1	0	0	1	1	0
167.3	61.2	37	0	0	21.9	73	0	0	0	0	0	0
158	54.6	63	0	0	21.9	73	0	0	0	0	0	1
160.6	56.5	65	0	0	21.9	73	0	0	0	1	0	1
160.4	56.6	41	0	0	22	73	0	0	1	1	0	1
159.9	56.1	45	0	0	22	73	0	0	0	1	0	0
153.7	51.9	48	0	0	22	73	0	0	1	0	0	0
166	60.6	68	1	0	22	73	1	0	0	1	0	0
156.6	54.1	42	0	0	22.1	73	0	0	0	1	2	0
158.2	55.5	20	0	0	22.2	73	0	0	0	0	0	1
155.6	53.7	53	0	0	22.2	73	0	0	0	1	0	0
159.6	56.5	59	0	0	22.2	73	0	0	0	1	0	0
155.4	53.8	54	0	0	22.3	73	0	0	1	0	0	0
150.8	50.7	54	0	0	22.3	73	0	0	1	1	0	1
154	52.8	58	0	0	22.3	73	0	0	0	0	0	0
158.4	56.2	44	0	0	22.4	73	0	0	0	0	0	0
156.3	54.8	63	0	0	22.4	73	1	0	0	0	0	0
163.2	59.6	44	1	0	22.4	73	0	0	0	0	0	0
154	41.4	38	0	0	22.5	73	0	0	0	1	0	0
160.6	58.5	35	0	0	22.7	73	0	0	0	1	1	0
145.4	48	45	0	0	22.7	73	0	0	0	0	0	0
156.6	55.6	48	0	0	22.7	73	0	0	0	0	0	1
161.1	59.2	47	0	0	22.8	73	0	0	0	1	0	0
168.7	65.3	43	0	0	22.9	73	0	0	0	1	0	0
147.2	50.8	65	0	0	23.1	73	0	0	1	0	0	1
166.7	64.4	49	0	0	23.2	73	0	0	0	0	0	0
147.6	50.6	65	0	0	23.2	73	0	0	0	0	0	0
172.5	69.1	42	1	0	23.2	73	0	0	0	1	0	1
159	58.6	73	1	0	23.2	73	0	0	0	0	0	1
147.3	50.8	56	0	0	23.4	73	0	0	0	1	0	0
172.1	71.9	55	1	0	24.3	73	0	0	0	1	0	0
148.5	53.8	53	0	0	24.4	73	0	0	0	0	0	0
157.2	61.1	48	0	0	24.7	73	0	0	0	1	0	0
156.6	60.9	53	0	0	24.8	73	0	0	1	1	0	0
144.5	56.7	60	0	0	27.2	73	0	0	1	1	0	0
158	66.2	37	0	0	27.3	73	0	0	0	1	0	0
154.8	66.6	55	0	0	27.8	73	0	0	0	0	0	1
163.9	49.3	38	0	0	18.4	73.5	0	0	0	0	0	0
160.7	49.7	55	0	0	18.4	73.5	0	0	1	0	0	1
159.3	46.7	64	0	0	18.4	73.5	0	0	0	0	0	1
164.7	49.8	42	1	0	18.4	73.5	0	0	1	1	1	0
173.4	55.4	50	1	0	18.4	73.5	0	1	0	0	1	0
161.3	48.8	44	0	0	18.8	73.5	0	0	1	0	0	0
166.6	52.1	56	1	0	18.8	73.5	0	0	1	2	0	0
160.4	49.1	36	0	0	19.1	73.5	0	0	0	1	1	0
170.8	57.2	45	0	0	19.6	73.5	0	0	0	0	0	0
166.6	54.5	58	0	0	19.6	73.5	0	0	0	0	0	0
158.5	50	41	0	0	19.9	73.5	0	0	0	0	0	0
158.6	50.2	43	0	0	20	73.5	0	0	0	1	0	1
156.3	49.7	43	0	0	20.3	73.5	0	0	1	1	1	0
167.6	57	49	1	0	20.3	73.5	0	0	0	2	2	0
159.6	52.1	49	0	0	20.5	73.5	1	0	0	1	0	0
178.1	65.7	27	1	0	20.7	73.5	0	0	0	0	0	1
168.3	60.4	65	1	0	21.3	73.5	0	0	1	1	0	0
156.4	52.5	34	0	0	21.5	73.5	0	0	0	1	0	0
146.1	47.7	40	0	0	21.5	73.5	0	0	1	1	0	0
153	50.3	51	0	0	21.5	73.5	0	0	0	0	0	0
162.8	58.9	58	0	0	22.2	73.5	0	0	0	0	0	0
167.4	62.6	53	1	0	22.3	73.5	0	0	1	0	0	0
163.7	61.1	48	1	0	22.8	73.5	0	0	0	0	0	1
152.1	53.2	47	0	0	23	73.5	0	0	0	0	1	0
160.6	39.1	56	0	0	15.2	74	0	0	0	0	0	0
161.3	41.4	58	0	0	15.9	74	0	0	0	0	0	1
165.2	45.9	52	0	0	16.8	74	0	0	0	2	1	0
154.4	41.3	39	0	0	17.3	74	0	0	0	0	0	0
168.4	49.1	52	1	0	17.3	74	0	0	0	1	0	1
154	41.4	36	0	0	17.5	74	0	0	1	1	0	0
165.6	48.5	50	0	0	17.7	74	0	0	0	1	0	0
159.1	44.3	29	0	0	18.1	74	0	0	0	0	0	0
164.2	48.8	44	0	0	18.1	74	0	0	1	0	0	0
173.6	54.5	52	1	0	18.1	74	0	0	0	0	0	0
163.9	48.8	55	0	0	18.2	74	0	0	0	1	0	1
181.2	59.9	59	1	0	18.2	74	1	0	0	1	0	1
169.5	52.6	23	0	0	18.3	74	0	0	0	1	0	0
156.9	45.4	32	0	0	18.4	74	0	0	0	1	1	0
159.1	45.8	40	0	0	18.4	74	0	0	0	1	0	0
163.2	55.6	59	0	0	18.4	74	0	0	0	0	0	1
163.9	49.5	59	1	0	18.4	74	0	0	0	1	1	0
162.5	48.9	41	0	0	18.5	74	0	0	0	1	0	0
160.3	47.5	45	0	0	18.5	74	0	0	0	0	0	0
153.6	43.6	56	0	0	18.5	74	0	0	0	1	0	1
161.5	48.5	45	0	0	18.6	74	0	0	0	0	1	0
155.8	45.3	63	0	0	18.6	74	1	0	1	0	0	0
170.3	53.9	67	1	0	18.6	74	0	1	0	1	0	0
167.7	52.8	43	0	0	18.8	74	0	0	0	1	0	0
167.1	55	56	1	0	18.8	74	0	0	1	1	0	0
171	55.1	59	1	0	18.8	74	0	0	0	1	0	0
175.2	57.8	79	1	0	18.8	74	0	0	0	0	1	0
169.8	54.5	41	0	0	18.9	74	0	0	0	1	1	0
164	52.8	44	0	0	18.9	74	0	0	0	2	1	0
160.8	48.6	49	0	0	18.9	74	0	0	1	0	1	0
163.5	50.5	58	0	0	18.9	74	0	0	1	0	0	0
168.7	54.1	53	0	0	19	74	0	0	0	2	1	1
166.2	52.5	58	0	0	19	74	0	0	0	0	0	0
176.7	59.3	22	1	0	19	74	0	0	0	1	0	0
161.6	49.8	44	0	0	19.1	74	0	0	1	1	0	0
169.9	55.3	32	0	0	19.2	74	0	0	0	1	0	0
164.2	51.9	35	0	0	19.2	74	0	0	0	0	0	0
160.6	49.4	43	0	0	19.2	74	0	0	0	0	0	0
166.5	51.8	46	0	0	19.2	74	0	0	0	0	0	0
160	49.2	50	0	0	19.2	74	0	0	1	1	0	0
170.4	55.8	49	1	0	19.2	74	0	0	0	2	1	0
166.8	53.6	40	0	0	19.3	74	0	0	1	1	0	0
157.7	48	53	0	0	19.3	74	0	0	1	0	0	1
156.5	53.7	77	0	0	19.3	74	1	0	0	0	0	0
170.8	56.4	44	1	0	19.3	74	0	0	1	0	0	0
165.9	53.1	57	1	0	19.3	74	0	0	0	0	0	0
155	57.8	40	0	0	19.4	74	0	0	0	0	0	0
163.7	52.1	46	0	0	19.4	74	0	0	0	0	0	0
171.5	57.2	49	0	0	19.4	74	0	0	0	1	0	1
159.6	62.6	51	0	0	19.4	74	0	0	0	1	0	0
163.5	50.3	56	0	0	19.4	74	0	0	0	1	0	1
172.3	57.5	39	1	0	19.4	74	0	0	0	0	0	0
168.1	54.8	67	1	0	19.4	74	0	0	0	1	0	1
168.6	57.9	71	1	0	19.4	74	0	0	1	0	0	0
165.5	54.1	40	0	0	19.5	74	0	0	0	1	0	1
171.2	57.6	55	0	0	19.5	74	0	0	0	1	0	0
157.3	68.2	60	0	0	19.5	74	1	0	0	0	0	0
166.6	54.1	33	0	1	19.5	74	0	0	0	1	0	0
164	52.8	47	0	0	19.6	74	0	0	0	0	0	1
162.9	52	56	0	0	19.6	74	0	0	0	0	0	0
167	54.8	50	1	0	19.6	74	1	0	1	1	0	0
163.4	53.2	36	0	0	19.7	74	0	0	1	2	1	0
164.3	54.7	38	0	0	19.7	74	0	0	0	1	0	0
166.2	54.3	43	0	0	19.7	74	0	0	0	1	0	1
158.9	49.8	47	0	0	19.7	74	0	0	0	0	0	0
158.1	49.2	48	0	0	19.7	74	0	0	0	0	0	1
166.8	54.8	54	0	0	19.7	74	0	0	0	0	0	1
160.7	50.8	54	0	0	19.7	74	0	0	0	0	0	0
154	46.8	55	0	0	19.7	74	0	0	0	0	0	0
170.1	56.9	28	1	0	19.7	74	0	0	0	1	0	0
169.9	57	61	1	0	19.7	74	0	0	0	0	0	1
164.4	49	41	0	0	19.8	74	0	0	0	0	0	0
163.1	52.8	47	0	0	19.8	74	0	0	0	1	0	0
176	63.3	59	1	0	19.8	74	0	0	0	1	0	1
175.4	61.1	30	0	0	19.9	74	0	0	0	0	0	0
164.3	53.8	32	0	0	19.9	74	0	0	0	1	0	1
164.8	54.8	37	0	0	19.9	74	0	0	0	1	1	0
168.6	56.6	40	0	0	19.9	74	0	0	0	1	0	0
156.1	48.4	47	0	0	19.9	74	0	0	0	0	0	0
162.7	52.7	50	0	0	19.9	74	0	0	0	2	0	1
163.2	53	63	0	0	19.9	74	0	0	0	0	0	1
170.3	57.8	31	1	0	19.9	74	0	0	0	0	0	0
170.9	58.1	49	1	0	19.9	74	0	0	0	1	2	0
158	51.6	38	0	0	20	74	0	0	0	0	0	0
156.6	49.1	46	0	0	20	74	0	0	0	1	1	0
153	46.9	59	0	0	20	74	0	0	0	0	0	0
175	61.4	45	1	1	20	74	0	1	1	2	2	1
166.7	55.8	32	0	0	20.1	74	0	0	0	1	0	0
161.4	52.4	45	0	0	20.1	74	0	0	0	0	0	0
159	54.8	56	0	0	20.1	74	0	0	1	1	0	1
157.9	50	63	0	0	20.1	74	0	0	0	0	0	0
168.3	57	59	1	0	20.1	74	0	0	0	0	1	0
149.9	45.4	28	0	0	20.2	74	0	0	0	1	0	0
161.7	52.9	43	0	0	20.2	74	0	0	1	1	1	0
164.6	56.2	45	0	0	20.2	74	0	0	0	0	0	1
144.9	42.5	50	0	0	20.2	74	0	0	0	0	0	0
163.8	54.3	65	1	0	20.2	74	0	0	0	1	0	1
158.9	51.2	37	0	0	20.3	74	0	0	0	0	0	0
161.8	53.1	39	0	0	20.3	74	0	0	0	1	0	0
159.1	58.6	45	0	0	20.3	74	0	0	0	0	0	0
162	53.2	53	0	0	20.3	74	0	0	0	1	0	0
163	53.9	53	1	0	20.3	74	1	0	0	0	1	0
151.9	41.8	41	0	0	20.4	74	0	0	0	0	0	0
160.8	52.7	49	0	0	20.4	74	0	0	0	0	0	0
166.4	56.6	51	0	0	20.4	74	0	0	1	0	0	1
163.2	54.3	54	0	0	20.4	74	0	0	0	0	0	0
161.7	53.3	69	1	0	20.4	74	0	0	1	0	0	1
160.2	52.6	40	0	0	20.5	74	0	0	0	0	0	1
166.6	56.8	45	0	0	20.5	74	0	0	0	0	0	1
160.7	53	48	0	0	20.5	74	0	0	0	0	0	0
165.8	56.4	53	0	0	20.5	74	0	0	0	0	0	0
155.4	50.6	63	0	0	20.5	74	0	1	0	0	0	0
176.6	63.8	45	1	0	20.5	74	0	0	1	0	0	0
170.1	59.3	56	1	0	20.5	74	0	0	0	0	0	0
161.7	53.9	30	0	0	20.6	74	0	0	0	0	0	1
164.1	55.6	38	0	0	20.6	74	0	0	0	1	0	1
165.3	77.5	44	0	0	20.6	74	0	0	0	1	0	0
154.1	49	55	0	0	20.6	74	0	0	0	2	1	0
158.6	59.2	46	0	0	20.7	74	0	0	0	1	0	0
152.3	46.4	49	0	0	20.7	74	0	0	1	1	0	0
161.7	54.2	50	0	0	20.7	74	1	0	0	0	0	1
167.4	58	53	0	0	20.7	74	0	0	1	1	1	0
165.9	57	30	1	0	20.7	74	0	0	0	1	1	0
165.4	57	38	0	0	20.8	74	0	0	0	1	1	0
162.8	55.1	41	0	0	20.8	74	0	0	0	0	0	0
162.1	54.7	48	0	0	20.8	74	0	0	0	0	0	0
159.2	52.6	52	0	0	20.8	74	0	0	0	0	0	0
159.6	53.1	62	0	0	20.8	74	0	0	1	0	0	1
177.1	65.2	38	1	0	20.8	74	0	0	0	1	1	0
157.9	52.2	45	0	0	20.9	74	0	0	0	0	0	0
162.8	55.4	45	0	0	20.9	74	0	0	0	0	0	1
167.3	58.5	56	0	0	20.9	74	0	0	0	1	0	1
174.1	63.4	27	1	0	20.9	74	0	0	0	1	1	0
173	62.5	49	1	0	20.9	74	0	0	0	1	0	1
169.6	60	60	1	0	20.9	74	0	0	0	1	2	1
157.5	52.1	47	0	0	21	74	0	0	0	0	0	0
165.5	57.4	47	0	0	21	74	0	0	1	1	0	1
157.7	52.2	48	0	0	21	74	0	0	0	1	0	0
156.2	51.2	51	0	0	21	74	0	0	0	0	0	0
160.9	54.4	53	0	0	21	74	0	0	0	0	0	1
168.7	60.8	50	1	0	21	74	0	0	0	1	0	1
165.6	57.7	57	1	0	21	74	0	0	1	0	2	0
157	52	47	0	0	21.1	74	0	0	1	1	0	0
162.6	47.3	52	0	0	21.1	74	0	0	0	0	0	1
159	54	56	0	0	21.1	74	0	0	0	0	0	0
155.8	51.3	57	0	0	21.1	74	0	0	0	0	0	1
159.7	53.9	63	1	0	21.1	74	0	0	0	0	2	0
156.4	51.8	68	0	0	21.2	74	0	0	0	0	0	1
156.7	52.4	46	0	0	21.3	74	0	0	0	0	0	0
152.4	49.6	41	0	0	21.4	74	0	0	1	1	0	0
152.8	49.9	51	0	0	21.4	74	0	0	0	1	0	1
167.7	60.2	53	1	0	21.4	74	0	0	1	1	1	1
154.3	51.1	33	0	0	21.5	74	0	0	0	1	0	1
153.5	50.6	33	0	0	21.5	74	0	0	0	0	0	0
160.1	55.1	54	0	0	21.5	74	0	0	0	1	0	1
174.7	65.5	47	1	0	21.5	74	0	0	0	1	0	0
170	62	49	1	0	21.5	74	0	0	0	1	0	1
161.6	56.3	47	0	0	21.6	74	0	0	0	1	0	1
157	57.5	52	0	0	21.6	74	0	0	0	0	0	1
157.2	53.6	47	0	0	21.7	74	0	0	1	0	0	0
156.4	53	49	0	0	21.7	74	0	0	1	1	0	0
153.1	50.9	55	0	0	21.7	74	0	0	0	0	0	1
162	57	56	0	0	21.7	74	0	0	0	0	0	1
157.4	53.8	61	0	0	21.7	74	0	0	0	0	0	0
160.6	56.2	44	0	0	21.8	74	0	0	0	1	1	0
165.5	59.8	52	1	0	21.8	74	0	0	0	1	1	0
158.9	55.4	26	0	0	21.9	74	0	0	0	0	0	0
170	63.4	43	1	0	21.9	74	0	0	0	1	1	1
170.9	63.9	56	1	0	21.9	74	0	0	0	0	1	1
155	52.9	60	0	0	22	74	0	0	0	0	0	1
173.5	66.3	42	1	0	22	74	0	0	0	1	0	0
170.3	63.7	48	1	0	22	74	0	0	0	0	1	0
158.4	57.5	60	1	0	22	74	0	0	0	1	0	0
161.9	57.8	43	0	0	22.1	74	0	0	0	1	0	1
157.1	53.3	45	0	0	22.1	74	0	0	1	1	0	0
154.8	52.9	48	0	0	22.1	74	0	0	1	0	0	0
153.9	52.3	53	0	0	22.1	74	1	0	0	0	0	0
161.2	57.6	30	0	0	22.2	74	0	0	1	0	0	0
166.6	63.2	41	0	0	22.3	74	0	0	0	1	0	0
165.2	64.6	46	0	0	22.3	74	0	0	0	1	0	0
151.4	51.4	68	0	0	22.4	74	0	0	0	1	0	0
151.3	51.2	74	0	0	22.4	74	1	0	0	0	0	1
155.5	54.3	47	0	0	22.5	74	1	0	0	1	0	0
153.7	55	53	0	0	22.5	74	0	0	0	0	0	0
154.4	53.7	68	0	0	22.5	74	0	0	0	1	1	1
171.6	66.3	35	1	0	22.5	74	0	0	0	1	1	0
158.2	56.6	43	0	0	22.6	74	0	0	0	0	0	0
155.5	54.6	56	0	0	22.6	74	0	0	1	1	0	0
162	59.7	27	0	0	22.7	74	0	0	0	1	0	1
167.6	59.5	44	1	0	22.7	74	0	0	0	2	1	0
153.9	54.1	41	0	0	22.8	74	0	0	1	1	0	0
159.2	57.7	67	0	0	22.8	74	1	0	0	0	0	0
161.7	59.9	38	0	0	22.9	74	0	0	0	0	0	0
163.4	61.1	41	0	0	22.9	74	0	0	0	0	0	1
158.1	57.4	38	0	0	23	74	0	0	0	0	0	1
148.8	51.2	70	0	0	23.1	74	1	0	0	0	0	0
155.7	56.2	65	0	0	23.2	74	0	0	0	1	0	0
158.7	56.6	55	0	0	23.3	74	0	0	0	1	0	0
161.2	60.9	25	0	0	23.4	74	0	0	0	0	0	1
157.8	58.2	33	0	0	23.4	74	0	0	0	0	0	1
163.5	67.8	39	0	0	23.4	74	0	0	0	1	0	1
156.5	57.4	51	0	0	23.4	74	0	0	0	0	0	1
147.5	51	55	0	0	23.4	74	0	0	0	0	0	0
175.4	72.2	41	1	0	23.5	74	0	0	0	1	0	1
165.7	64.4	48	1	0	23.5	74	0	0	0	1	0	0
147.9	51.8	67	0	0	23.7	74	1	0	0	0	0	0
157.2	58.5	55	0	1	23.7	74	0	0	0	0	0	0
154.9	57.6	42	0	0	24	74	0	0	0	1	0	0
172	71.3	54	1	0	24.1	74	0	0	1	0	0	0
161	60.2	57	1	0	24.2	74	0	0	0	1	0	1
145.6	51.8	52	0	0	24.4	74	0	0	0	1	0	1
162.3	67.6	61	0	0	25.7	74	0	0	0	0	0	0
154.1	43.2	41	0	0	18.2	74.5	0	0	0	0	0	0
161	46.3	32	0	0	18.3	74.5	0	0	0	1	0	0
170.5	56.6	72	1	0	19.2	74.5	0	0	0	0	1	1
163.8	51.9	36	0	0	19.3	74.5	0	0	0	0	0	0
167.9	55.9	32	1	0	19.8	74.5	0	0	0	1	0	0
156.9	49	34	0	0	19.9	74.5	0	0	0	1	0	0
155.4	48.9	32	1	0	20.2	74.5	0	0	1	0	0	0
156.8	51.1	52	0	0	21.1	74.5	0	0	1	2	1	0
150.9	52	57	0	0	22.8	74.5	0	0	0	1	0	1
163.9	44.7	51	0	0	16.6	75	0	0	0	0	0	0
182.7	55.7	61	1	0	16.7	75	0	0	0	1	1	1
167	49.7	40	0	0	17.8	75	0	0	0	0	0	0
164.5	48.3	46	0	0	17.8	75	0	0	1	0	0	0
164.6	48.6	43	0	0	17.9	75	0	0	1	0	0	0
179.4	57.6	59	1	0	17.9	75	0	0	1	2	1	1
163.1	47.9	33	0	0	18	75	0	0	0	1	0	0
158.1	45	57	0	0	18	75	0	0	0	0	0	1
186.5	62.6	33	1	0	18	75	0	0	0	2	0	0
162.8	47.9	33	0	0	18.1	75	0	0	0	0	0	0
156.3	44.3	59	0	0	18.1	75	0	0	0	0	0	1
160.4	46.9	33	0	0	18.2	75	0	0	0	0	0	0
161.5	47.4	37	0	0	18.2	75	0	0	0	0	0	0
174.8	55.6	53	0	0	18.2	75	0	0	1	1	0	1
172.9	54.7	35	0	0	18.3	75	0	0	1	1	0	0
167.6	51.8	32	0	0	18.4	75	0	0	0	0	0	0
170.4	59.3	56	0	0	18.4	75	0	0	0	0	0	0
175.4	53.5	50	1	0	18.5	75	0	0	0	0	0	1
162.6	49.2	34	0	0	18.6	75	0	0	0	1	0	1
169.6	53.4	49	1	0	18.6	75	0	0	0	1	0	1
172.4	55.4	58	1	0	18.6	75	0	0	0	1	1	0
173.1	96.3	35	1	0	18.7	75	0	0	0	0	1	0
162.4	49.4	80	1	0	18.7	75	1	0	0	0	1	0
167.9	57.3	36	0	0	18.8	75	0	0	0	1	0	0
161.9	53.4	42	0	0	18.8	75	0	0	1	1	0	0
162.8	55.6	57	0	0	18.8	75	0	0	0	0	0	1
175	57.6	37	1	0	18.8	75	0	0	0	1	0	0
171.4	55.2	65	1	0	18.8	75	0	0	0	0	0	0
161.2	51.3	39	0	0	18.9	75	0	0	0	0	0	0
155.1	45.5	46	0	0	18.9	75	0	0	0	1	0	0
167.8	53.2	49	0	0	18.9	75	0	0	0	0	0	1
160.5	48.8	51	0	0	18.9	75	0	0	0	1	0	0
173.8	57	37	1	0	18.9	75	0	0	1	0	0	1
182.5	62.8	44	1	0	18.9	75	0	0	0	1	1	0
164.5	51.5	30	0	0	19	75	0	0	0	1	0	0
171.1	61.7	39	0	0	19	75	0	0	0	0	0	1
166	55.1	47	0	0	19	75	0	0	1	1	0	1
163.7	51.2	38	0	0	19.1	75	0	0	1	0	0	1
158.4	48	42	0	0	19.1	75	0	0	0	0	0	0
161.5	49.8	64	0	0	19.1	75	1	0	0	1	0	0
155.3	46.4	43	0	0	19.2	75	0	0	0	0	0	0
162.1	50.6	28	0	0	19.3	75	0	0	0	1	0	1
167.3	54.1	41	0	0	19.3	75	0	0	0	0	0	0
161.3	50.3	42	0	0	19.3	75	0	0	0	0	0	0
148.9	55.6	50	0	0	19.3	75	0	0	0	1	0	0
161.3	50.2	57	0	0	19.3	75	0	0	1	0	0	0
178.6	61.7	42	1	0	19.3	75	0	0	1	1	0	0
174.7	58.9	46	1	0	19.3	75	0	0	0	1	0	0
166.5	53.6	41	0	1	19.3	75	0	0	0	0	0	0
170.2	56.2	44	0	0	19.4	75	0	0	0	0	1	0
170.4	56.2	47	0	0	19.4	75	0	0	0	0	0	0
157	47.8	55	0	0	19.4	75	0	0	0	0	1	0
166.4	56.5	65	0	0	19.4	75	0	0	0	0	0	0
151.5	45	66	0	0	19.4	75	0	0	1	0	0	1
168.9	55.4	59	1	0	19.4	75	0	0	0	0	2	0
155.1	50.3	38	0	0	19.5	75	0	0	1	0	0	0
161.5	52.9	39	0	0	19.5	75	0	0	0	1	1	0
155.7	61	47	0	0	19.5	75	0	0	0	1	0	0
171.6	57.5	51	0	0	19.5	75	0	0	0	1	0	0
176.1	60.4	28	1	0	19.5	75	0	0	0	1	1	0
174.1	59.2	59	1	0	19.5	75	0	1	1	0	1	0
166.2	54.2	48	0	0	19.6	75	0	0	0	0	0	1
160.7	50.7	49	0	0	19.6	75	0	0	0	1	1	1
160.1	50.2	55	0	0	19.6	75	0	0	0	0	0	0
170	56.5	42	1	0	19.6	75	0	0	0	1	0	0
175.3	60.1	64	1	0	19.6	75	1	0	0	0	0	0
160.9	51.1	39	0	0	19.7	75	0	0	0	0	0	0
156.3	48.2	43	0	0	19.7	75	0	0	0	0	0	0
164.7	53.5	47	0	0	19.7	75	0	0	0	1	0	0
189.4	70.8	35	1	0	19.7	75	0	0	0	1	0	0
161.1	51.2	43	0	0	19.8	75	0	0	0	0	0	0
158.4	53.8	51	0	0	19.8	75	0	0	1	1	0	0
168.2	56	50	1	0	19.8	75	0	0	1	2	2	0
171.3	58.4	38	0	0	19.9	75	0	0	0	1	0	0
159.8	50.7	45	0	0	19.9	75	0	0	0	0	0	0
172.6	59.2	46	0	0	19.9	75	0	0	0	1	1	1
162.4	52.5	57	0	0	19.9	75	0	0	0	1	0	1
153	46.5	72	0	0	19.9	75	1	0	0	0	0	0
177.9	63.1	49	1	0	19.9	75	1	1	1	0	1	1
169.2	57	64	1	0	19.9	75	1	0	0	1	2	1
167.6	56.3	30	0	0	20	75	0	0	0	1	0	0
163.2	53.2	37	0	0	20	75	0	0	1	0	0	0
160.8	54.2	39	0	0	20	75	0	0	1	0	1	0
161.9	52.4	58	0	0	20	75	0	0	0	0	0	1
162.5	53	28	0	0	20.1	75	0	0	0	1	0	1
168.1	56.9	33	0	0	20.1	75	0	0	1	0	0	1
162.6	53.2	42	0	0	20.1	75	0	0	0	1	0	0
155.2	48.3	68	0	0	20.1	75	0	0	0	0	0	0
167.9	56.6	68	1	0	20.1	75	0	0	0	0	2	1
168.1	56.9	39	0	1	20.1	75	0	0	1	1	0	1
170	58	41	1	1	20.1	75	0	0	0	0	0	1
163.2	55.6	31	0	0	20.2	75	0	0	0	0	0	0
164.1	54.8	31	0	0	20.2	75	0	0	0	1	0	0
159.2	51.2	36	0	0	20.2	75	0	0	0	1	0	0
162.8	60	41	0	0	20.2	75	0	0	0	0	0	0
162.4	53.2	42	0	0	20.2	75	0	0	1	1	0	1
168	57.1	44	0	0	20.2	75	0	0	1	0	0	0
159.2	51.2	49	0	0	20.2	75	0	0	0	1	0	0
160.3	51.8	52	0	0	20.2	75	0	0	1	0	0	1
153.9	48	48	0	0	20.3	75	0	0	0	1	0	1
156.8	49.9	60	0	0	20.3	75	1	0	0	0	0	0
171.2	59.5	38	1	0	20.3	75	0	0	0	0	0	0
174.9	62.2	42	1	0	20.3	75	0	0	1	1	1	0
160	52.3	44	0	0	20.4	75	0	0	0	1	0	0
154.8	49	47	0	0	20.4	75	0	0	0	0	0	1
168.1	57.7	50	0	0	20.4	75	1	0	0	0	1	0
153.1	48.8	65	0	0	20.4	75	0	0	0	0	0	1
177.6	64.5	56	1	0	20.4	75	1	0	0	1	0	0
160	52.4	42	0	0	20.5	75	0	0	0	0	0	0
152.7	47.7	50	0	0	20.5	75	0	0	0	0	0	0
156.5	50.3	62	0	0	20.5	75	0	0	0	0	0	1
171.6	60.5	43	1	0	20.5	75	0	0	0	1	0	1
158.6	51.8	38	0	0	20.6	75	0	0	0	0	0	0
168	54.6	47	0	0	20.6	75	0	0	1	1	0	0
154.4	49	54	0	0	20.6	75	0	0	0	0	0	0
147.4	44.8	67	0	0	20.6	75	1	0	0	0	0	0
149.3	46	77	0	0	20.6	75	0	0	0	0	0	1
168	58.4	31	0	0	20.7	75	0	0	1	0	0	0
165.4	56.6	33	0	0	20.7	75	0	0	0	1	0	0
152.4	48	50	0	0	20.7	75	0	0	0	0	0	1
158.2	51.7	60	0	0	20.7	75	0	0	1	0	0	1
152.4	48.2	58	0	0	20.8	75	0	0	0	0	0	0
156.3	50.7	60	0	0	20.8	75	0	0	0	0	2	0
154.9	50	61	0	0	20.8	75	1	0	0	0	0	0
154.1	49.4	67	0	0	20.8	75	1	0	0	1	0	0
164.7	56.5	39	1	0	20.8	75	0	0	0	1	0	0
163.1	55.6	42	0	0	20.9	75	0	0	0	0	0	1
152.2	48.4	49	0	0	20.9	75	0	0	1	0	0	0
167.6	62.6	50	0	0	20.9	75	0	0	0	0	0	0
158.1	52.2	54	0	0	20.9	75	0	0	0	2	0	1
175.5	64.5	26	1	0	20.9	75	1	0	0	0	0	0
170.8	60.9	35	1	0	20.9	75	0	0	0	0	0	0
157.1	51.8	32	0	0	21	75	0	0	0	0	0	0
153.6	49.6	52	0	0	21	75	0	0	0	0	0	0
157.5	52.1	65	0	0	21	75	0	0	0	0	0	0
163	55.7	31	1	0	21	75	0	0	0	1	0	0
163.6	56.6	42	0	0	21.1	75	0	0	0	1	0	0
159.5	53.7	53	0	0	21.1	75	0	0	0	1	0	1
155.3	51	67	0	0	21.1	75	0	0	0	1	0	1
157.1	50.3	78	0	0	21.1	75	1	0	1	0	0	0
180.5	68.9	44	1	0	21.1	75	0	0	1	1	0	1
162	54.3	37	0	0	21.2	75	0	0	0	1	0	1
162.6	56	44	0	0	21.2	75	0	0	0	1	0	0
152.4	49.2	46	0	0	21.2	75	0	0	0	1	0	0
158.8	59.4	47	0	0	21.2	75	0	0	0	0	0	0
155.8	51.5	58	0	0	21.2	75	0	0	0	0	0	1
167.1	59.2	36	1	0	21.2	75	0	0	0	0	1	0
170.3	61.4	48	1	0	21.2	75	0	0	1	0	0	0
168.1	60.4	48	1	0	21.2	75	0	0	1	1	1	0
161.9	58.9	32	0	0	21.3	75	0	0	0	1	0	0
166.3	59	38	0	0	21.3	75	0	0	0	0	0	0
162.1	56	60	0	0	21.3	75	0	0	0	1	0	0
168.7	60.8	49	1	0	21.4	75	0	0	0	0	0	1
162	57.2	48	1	0	21.5	75	0	0	0	0	1	1
150.2	48.6	71	1	0	21.5	75	0	1	0	1	0	0
155.8	52.4	36	0	0	21.6	75	0	0	0	1	0	0
157.2	53.5	47	0	0	21.6	75	0	0	0	1	0	0
150.4	48.9	54	0	0	21.6	75	0	0	0	1	1	0
158	53.9	55	0	0	21.6	75	0	0	0	0	0	0
161.4	52.6	34	1	0	21.6	75	0	0	0	1	0	0
161.6	56.4	69	1	0	21.6	75	0	0	0	1	2	0
159.2	55	46	0	0	21.7	75	0	0	0	0	0	0
145.9	46.2	49	0	0	21.7	75	0	0	0	0	0	0
153.6	53.1	58	0	0	21.7	75	0	0	0	1	0	1
148.3	47.8	75	0	0	21.7	75	1	0	0	0	0	1
163.3	58.1	40	0	0	21.8	75	0	0	1	1	1	1
158.7	55	41	0	0	21.8	75	0	0	0	0	0	0
161.7	57.1	43	0	0	21.8	75	0	0	0	0	0	0
158	54.4	49	0	0	21.8	75	0	0	1	1	0	0
151.1	49.8	58	0	0	21.8	75	0	0	1	0	0	1
159.1	55.3	61	0	0	21.8	75	0	0	0	1	0	1
165.5	59.8	43	1	0	21.8	75	0	0	0	1	0	0
164.8	59.3	45	1	0	21.8	75	0	0	0	1	0	1
164.3	58.9	56	1	0	21.8	75	0	0	0	1	0	0
159.6	55.6	56	1	0	21.8	75	0	0	0	1	1	0
167.8	61.8	26	0	0	21.9	75	0	0	0	0	0	0
156.8	53.9	26	0	0	21.9	75	0	0	0	1	0	0
151.3	50.2	56	0	0	21.9	75	0	0	0	0	0	0
158.8	55.3	61	0	0	21.9	75	0	0	0	0	0	1
162.5	57.7	67	0	0	21.9	75	0	1	0	0	0	1
151.5	50.2	78	0	0	21.9	75	0	0	0	0	0	0
172.9	65.6	38	1	0	21.9	75	0	0	0	1	0	0
157.3	54.4	49	0	0	22	75	0	0	0	0	0	0
153.2	51.6	54	0	0	22	75	0	0	0	0	0	0
162.1	57.9	59	0	0	22	75	0	0	0	0	0	0
158.1	57.4	46	0	0	22.1	75	0	0	0	0	0	0
163.5	56.2	47	0	0	22.1	75	0	0	0	0	0	0
160.2	56.8	57	0	0	22.1	75	0	0	1	0	0	1
167.2	61.7	38	1	0	22.1	75	0	0	0	1	0	0
168	62.3	48	1	0	22.1	75	0	0	0	0	2	1
158.4	55.7	52	0	0	22.2	75	1	0	0	1	0	0
166.5	55.8	37	1	0	22.2	75	0	0	0	1	1	0
157.2	55.1	50	0	0	22.3	75	0	0	0	0	0	0
153.7	52.6	61	0	0	22.3	75	0	0	0	0	0	0
178.9	71.5	25	1	0	22.3	75	0	0	0	1	0	1
171.3	65.4	45	1	0	22.3	75	0	0	0	0	0	0
163.9	59.9	49	1	0	22.3	75	0	0	0	1	0	0
166.9	62	63	1	0	22.3	75	0	0	0	0	2	0
162.7	59.3	27	0	0	22.4	75	0	0	0	1	0	0
154.1	53.2	48	0	0	22.4	75	0	0	0	0	0	1
152.4	53.4	53	0	0	22.4	75	0	0	0	1	0	0
156	54.4	54	0	0	22.4	75	0	0	0	1	0	0
152.6	52.4	57	0	0	22.5	75	0	1	1	1	0	1
171.7	66.4	29	1	0	22.5	75	0	0	0	1	0	0
163.1	60.8	80	1	0	22.5	75	1	0	1	0	0	0
155.9	54.9	50	0	0	22.6	75	0	0	0	1	0	0
160.2	58	51	0	0	22.6	75	0	0	0	0	0	1
158.7	57	52	0	0	22.6	75	0	0	0	0	0	0
160.7	58.3	55	0	0	22.6	75	1	0	1	0	0	0
157.4	56	70	0	0	22.6	75	1	0	0	0	0	1
158	56.7	54	0	0	22.7	75	0	0	0	1	0	1
165.1	61.8	66	1	0	22.7	75	0	0	1	1	0	1
159.9	58.2	47	0	0	22.8	75	0	0	0	0	0	0
147.3	49.4	52	0	0	22.8	75	0	0	0	1	0	1
158.2	57.1	63	0	0	22.8	75	1	0	0	0	0	1
166.5	63.2	40	1	0	22.8	75	0	0	0	1	1	0
169.6	65.5	50	1	0	22.8	75	0	0	0	1	0	1
164.2	61.6	53	1	0	22.8	75	0	0	0	0	0	1
160.7	59.2	43	0	0	22.9	75	0	0	0	0	0	0
154.5	54.6	63	0	0	22.9	75	0	0	1	0	0	1
158	57.1	65	0	0	22.9	75	1	0	0	0	0	0
162.5	60.4	49	1	0	22.9	75	1	0	1	0	0	0
160.8	59.6	46	0	0	23.1	75	0	0	0	1	0	1
153.8	54.6	66	0	0	23.1	75	0	0	0	0	0	1
161.8	61	35	0	0	23.3	75	0	0	0	0	0	0
160	59.9	47	0	0	23.4	75	0	0	0	0	0	1
170.7	68.6	25	0	0	23.5	75	0	0	0	0	0	0
150.6	53.4	41	0	0	23.5	75	0	0	0	0	0	0
157.5	58.3	61	0	0	23.5	75	0	0	0	0	0	0
153.3	55.4	51	0	0	23.6	75	0	0	0	1	0	1
157.3	58.6	53	0	0	23.7	75	0	0	0	0	0	0
155.7	57.7	44	0	0	23.8	75	0	0	0	0	1	0
165.6	65.4	34	1	0	23.8	75	0	0	0	0	2	0
166.8	66.6	26	1	0	23.9	75	0	0	0	1	0	0
156	58.5	59	0	0	24	75	1	0	0	0	0	0
147.9	53	60	0	0	24.2	75	0	0	0	0	0	0
158.6	62	43	1	0	24.6	75	0	0	0	2	1	0
165.5	67.3	51	1	0	24.6	75	0	1	0	1	0	1
174.3	75.9	32	1	0	25	75	0	0	0	1	0	0
155.5	66	32	0	0	27.3	75	0	0	0	1	0	0
185.4	58.4	32	0	0	17	75.5	0	0	0	1	0	0
150.1	45	44	0	0	20	75.5	0	0	0	1	0	0
163.2	53.2	53	1	0	20	75.5	0	0	1	1	0	0
153.8	49	46	0	0	20.2	75.5	1	0	1	0	0	0
176.5	62.9	42	1	0	20.2	75.5	0	0	0	0	2	0
162.6	53.8	37	0	0	20.3	75.5	0	0	0	1	0	0
162.8	55.6	50	0	0	20.4	75.5	0	0	0	1	0	1
158.4	51.3	51	0	0	20.4	75.5	0	0	0	0	0	0
152.4	48.4	47	0	0	20.8	75.5	0	0	0	0	0	1
165.1	59.2	64	0	0	21	75.5	0	0	0	0	0	1
144.6	45.6	57	0	0	21.8	75.5	1	1	0	0	0	0
155.8	56.4	53	0	0	22	75.5	0	0	1	1	0	0
169.9	64.8	44	1	0	22.4	75.5	0	0	0	2	0	0
160.6	60.6	37	0	0	23.5	75.5	0	0	0	1	0	0
151.3	57.4	65	0	0	24.6	75.5	0	0	0	0	0	0
166.5	48.4	39	0	0	17.5	76	0	0	0	1	0	0
164.4	47.6	66	0	0	17.6	76	0	0	0	0	0	1
161.4	46.1	42	0	0	17.7	76	0	0	0	1	0	1
175.7	56.1	42	1	0	17.7	76	0	0	0	1	1	0
163.4	47.5	38	0	0	17.8	76	0	0	0	0	0	0
158.4	44.7	38	0	0	17.8	76	0	0	1	1	1	0
159.9	45.5	47	0	0	17.8	76	0	0	1	1	0	0
169	51.1	42	0	0	17.9	76	0	0	0	1	0	0
168.9	51.1	49	0	0	17.9	76	0	0	0	1	0	0
160.5	46.4	61	0	0	18	76	0	0	0	0	0	0
165.2	49.5	54	0	0	18.1	76	0	0	0	1	0	0
163.5	48.6	22	0	0	18.2	76	0	0	0	1	0	0
154.9	44	45	0	0	18.3	76	0	0	0	0	0	0
180.8	59.8	42	1	0	18.3	76	0	0	0	1	1	1
177.4	58.1	57	1	0	18.5	76	0	0	0	1	0	0
158.2	46.6	33	0	0	18.6	76	0	0	0	1	0	0
164.9	50.6	49	0	0	18.6	76	0	0	0	2	0	0
157.3	46	55	0	0	18.6	76	0	0	0	0	0	1
170.6	54.9	41	0	0	18.9	76	0	0	0	0	0	0
169.5	54.4	47	0	0	18.9	76	0	0	0	0	1	0
170.5	55.1	69	1	0	19	76	1	0	0	1	2	1
157	47	37	0	0	19.1	76	0	0	0	0	0	0
162.6	50.5	38	0	0	19.1	76	0	0	0	0	0	0
158.3	49.5	69	0	0	19.1	76	0	0	1	1	0	1
175.6	59	31	1	0	19.1	76	0	0	0	1	0	0
160.8	49.7	23	0	0	19.2	76	0	0	0	0	0	1
158.1	48	66	0	0	19.2	76	0	0	0	1	0	0
166.2	53	46	1	0	19.2	76	0	0	1	1	1	1
164	51.8	41	0	0	19.3	76	0	0	0	1	0	1
161.7	50.4	37	1	0	19.3	76	0	0	0	1	2	0
164.6	52.4	85	1	1	19.3	76	0	0	0	1	2	0
168.1	54.8	37	0	0	19.4	76	0	0	0	1	0	0
167.5	54.5	41	0	0	19.4	76	0	0	0	0	0	0
167.4	54.3	51	0	0	19.4	76	0	0	0	0	1	0
180	77.8	49	1	0	19.4	76	0	0	0	1	1	0
164.6	52.8	30	0	0	19.5	76	0	0	0	1	0	0
163.8	52.2	37	0	0	19.5	76	0	0	0	1	0	0
155.8	47.3	45	0	0	19.5	76	0	0	0	1	0	0
163.2	51.9	58	0	0	19.5	76	1	0	0	0	0	0
159.8	49.7	65	0	0	19.5	76	0	0	1	0	2	0
166	53.9	50	0	0	19.6	76	0	0	0	1	0	0
159.3	50.1	44	0	0	19.7	76	0	0	0	0	0	0
156.2	48	44	0	0	19.7	76	0	0	1	0	0	0
157.9	49	50	0	0	19.7	76	0	0	0	1	0	0
151.8	45.4	70	0	0	19.7	76	0	0	0	1	0	0
175.4	60.5	63	1	0	19.7	76	0	0	0	1	0	0
169.1	53.6	34	0	0	19.8	76	0	0	0	1	1	0
163.2	52.7	42	0	0	19.8	76	0	0	0	0	0	0
166.4	54.8	47	0	0	19.8	76	0	0	0	1	0	0
169.2	56.6	53	0	0	19.8	76	0	0	0	1	0	1
162.2	50.2	55	0	0	19.8	76	0	0	0	0	0	0
160.8	51.2	62	0	0	19.8	76	0	0	1	1	0	1
156.8	48.7	63	0	0	19.8	76	0	0	0	1	0	0
168.8	59	51	1	0	19.8	76	0	0	1	1	0	1
165.9	54.8	34	0	0	19.9	76	0	0	0	1	0	0
164.7	54.1	35	0	0	19.9	76	0	0	0	0	0	0
158.1	49.8	36	0	0	19.9	76	0	0	0	0	0	0
154.6	55	47	0	0	19.9	76	0	0	0	1	0	0
159.3	50.4	58	0	0	19.9	76	0	0	0	0	0	0
151.6	46.8	67	0	0	19.9	76	0	0	0	0	0	0
162.4	52.8	34	0	0	20	76	0	0	0	0	0	0
165.2	54.6	37	0	0	20	76	0	0	0	0	0	0
162.5	52.8	44	0	0	20	76	0	0	0	0	0	0
165.4	54.7	49	0	0	20	76	0	0	1	0	0	0
168.7	56.9	28	1	0	20	76	0	0	0	1	0	0
176.5	62.4	34	1	0	20	76	0	0	1	0	0	0
174.8	61.1	34	1	0	20	76	0	0	0	0	0	0
171.3	58.8	58	1	0	20	76	0	0	1	1	1	0
173.4	63.8	59	1	0	20	76	1	0	0	1	0	0
162.5	50.5	34	0	0	20.1	76	0	0	0	1	1	0
156.8	49.3	40	0	0	20.1	76	0	0	0	0	1	0
166.1	55.4	42	0	0	20.1	76	0	0	0	1	0	0
160.2	51.5	45	0	0	20.1	76	0	0	0	1	1	0
166.1	55.5	75	0	0	20.1	76	1	0	0	0	0	0
167.9	56.8	23	1	0	20.1	76	0	0	1	0	0	0
171.2	59	51	1	0	20.1	76	0	0	1	1	0	0
160	51.7	31	0	0	20.2	76	0	0	0	1	0	0
153.5	47.7	39	0	0	20.2	76	0	0	0	0	0	0
167	56.2	47	0	0	20.2	76	0	0	0	1	1	1
180.1	65.5	47	1	0	20.2	76	0	0	0	1	0	1
168.7	57.4	51	1	0	20.2	76	0	0	0	0	1	1
166	55.7	52	1	0	20.2	76	0	0	1	1	0	0
165.9	55.6	54	1	0	20.2	76	1	0	0	1	0	0
164.9	55.8	54	1	0	20.2	76	0	0	0	2	2	1
154.7	53.6	46	0	0	20.3	76	1	0	0	0	0	0
155.9	49.3	52	0	0	20.3	76	0	0	1	1	1	0
[truncated: 7,647 more rows]
